# Supplementary material for: Investigating the Role of β-Disodium Glycerophosphate and Urea in Promoting Growth of Streptococcus thermophilus from Omics-Integrated Genome-Scale Models
Source: Foods. 2024 Mar 26;13(7):1006. doi: 10.3390/foods13071006 (PMC11011449; doi:10.3390/foods13071006)
Supplement: Supplementary file 1 [file foods-13-01006-s001.zip]

Archive with 4 entries (3 files):
- supplementary tables and figure/
- supplementary tables and figure/Fig. S1 Venn plot of DEGs.tif
- supplementary tables and figure/fig.S2 kegg enrichment of DEGs.tif
- supplementary tables and figure/supplementary tables.xlsx
