# Supplementary material for: Investigating the Role of β-Disodium Glycerophosphate and Urea in Promoting Growth of Streptococcus thermophilus from Omics-Integrated Genome-Scale Models
Source: Foods. 2024 Mar 26;13(7):1006. doi: 10.3390/foods13071006 (PMC11011449; doi:10.3390/foods13071006)
Supplement: Supplementary file 1 [file foods-13-01006-s001.zip › supplementary tables and figure/supplementary tables.xlsx]

## Sheet: Table S1A
Table S1A Gene Expression Differences of M17 vs M17-β
Gene_id	FC(M17/M17-β)	Log2FC(M17/M17-β)	Pvalue	Padjust	Significant	Regulate	Gene Type	Biotype	M17-β_1	M17-β_2	M17-β_3	M17_1	M17_2	M17_3	M17	M17-β	NR_description	GO_id	GO_term	KO_id	KO_name	Pathway_id	Pathway_definition
orf1718	0.046	-4.45465	6.30071e-168	6.35112e-165	yes	down	ref_gene	mRNA	94140.6	95122.2	91622.8	5175.32	4198.42	3445.62	4273.12	93628.5	co-chaperone GroES [Streptococcus thermophilus]	GO:0006457;GO:0005737;GO:0016887;GO:0005524	BP:protein folding;CC:cytoplasm;MF:ATPase activity;MF:ATP binding;	K04078	groES	------	------
orf0368	0.052	-4.27112	3.50842e-132	2.35766e-129	yes	down	ref_gene	mRNA	830.66	712.22	657.97	44.25	38.46	31.28	37.9967	733.617	CopY/TcrY family copper transport repressor [Streptococcus thermophilus]	GO:0045892;GO:0016757;GO:0003677	BP:negative regulation of transcription, DNA-templated;MF:transferase activity, transferring glycosyl groups;MF:DNA binding;	------	------	------	------
orf0759	0.102	-3.28836	1.95904e-112	7.89886e-110	yes	down	ref_gene	mRNA	6644.13	5484.62	6219.2	603.07	669.55	640.29	637.637	6115.98	MULTISPECIES: DUF4649 family protein [Lactobacillales]	GO:0005840	CC:ribosome;	------	------	------	------
orf0605	0.096	-3.38259	3.23068e-110	1.08551e-107	yes	down	ref_gene	mRNA	1953.17	1893.38	1789.14	181.66	194.41	153.01	176.36	1878.56	peptide methionine sulfoxide reductase [Streptococcus thermophilus CNRZ1066]	GO:0006464;GO:0006979;GO:0030091;GO:0033743;GO:0008113;GO:0033744	BP:cellular protein modification process;BP:response to oxidative stress;BP:protein repair;MF:peptide-methionin;MF:peptide-methionin;MF:L-methionin;	K12267	msrAB	------	------
orf0887	0.037	-4.76209	1.47218e-97	4.23989e-95	yes	down	ref_gene	mRNA	101.29	78.05	81.89	2.76	2.95	3.82	3.17667	87.0767	protein of unknown function [Streptococcus thermophilus]	GO:0009253;GO:0016998;GO:0003796	BP:peptidoglycan catabolic process;BP:cell wall macromolecule catabolic process;MF:lysozyme activity;	------	------	------	------
orf0662	8.634	3.11003	6.26314e-87	1.26265e-84	yes	up	ref_gene	mRNA	53.61	54.66	70.8	496.88	474.79	560.68	510.783	59.69	DUF5067 domain-containing protein [Streptococcus thermophilus]	------	------	------	------	------	------
orf0276	7.174	2.84269	6.68541e-81	1.12315e-78	yes	up	ref_gene	mRNA	296.93	273.52	327.66	2214.95	2225.92	1880.91	2107.26	299.37	aquaporin family protein [Streptococcus thermophilus]	GO:0016021;GO:0015267	CC:integral component of membrane;MF:channel activity;	K02440	------	------	------
orf0255	0.18	-2.47712	3.5377e-78	5.48615e-76	yes	down	ref_gene	mRNA	1176.63	1257.26	1183.26	211.38	215.41	221.31	216.033	1205.72	metallophosphatase [Streptococcus thermophilus]	GO:0009166;GO:0046872;GO:0016788;GO:0000166	BP:nucleotide catabolic process;MF:metal ion binding;MF:hydrolase activity, acting on ester bonds;MF:nucleotide binding;	------	------	------	------
orf0902	5.809	2.5384	1.50738e-76	2.17063e-74	yes	up	ref_gene	mRNA	260.27	262.05	267.36	1658.71	1451.01	1391.13	1500.28	263.227	iron compound ABC uptake transporter membrane-spanning protein [Streptococcus thermophilus LMG 18311]	GO:0016021;GO:0005886;GO:0022857	CC:integral component of membrane;CC:plasma membrane;MF:transmembrane transporter activity;	K25284	yclN	------	------
orf1249	9.844	3.29929	2.40953e-76	3.23841e-74	yes	up	ref_gene	mRNA	64.49	74.28	104.06	822.07	799.63	774.14	798.613	80.9433	MULTISPECIES: DUF3270 domain-containing protein [Lactobacillales]	GO:0016021	CC:integral component of membrane;	------	------	------	------
orf1366	0.176	-2.50559	5.86029e-76	7.38396e-74	yes	down	ref_gene	mRNA	5239.35	4954.61	4985.33	800.55	925.32	890.53	872.133	5059.76	FAD-containing oxidoreductase [Streptococcus thermophilus]	GO:0045454;GO:0050660;GO:0016491	BP:cell redox homeostasis;MF:flavin adenine dinucleotide binding;MF:oxidoreductase activity;	K21739	rclA	------	------
orf0989	0.163	-2.61504	5.91597e-75	7.01564e-73	yes	down	ref_gene	mRNA	336.55	368.87	333.39	55.98	53.93	58.58	56.1633	346.27	alpha/beta hydrolase [Streptococcus thermophilus]	GO:0016787	MF:hydrolase activity;	------	------	------	------
orf1983	0.099	-3.34099	2.66321e-68	2.68452e-66	yes	down	ref_gene	mRNA	1963.99	1759.93	1700.67	245.49	139.38	152.94	179.27	1808.2	MULTISPECIES: CsbD family protein [Lactobacillales]	------	------	------	------	------	------
orf0886	0.024	-5.35178	6.60077e-66	6.33674e-64	yes	down	ref_gene	mRNA	119.58	95.29	81.11	1.8	2.55	2.93	2.42667	98.66	unknown protein [Streptococcus thermophilus CNRZ1066]	GO:0009253;GO:0016998;GO:0003796	BP:peptidoglycan catabolic process;BP:cell wall macromolecule catabolic process;MF:lysozyme activity;	------	------	------	------
novel0031	0.078	-3.68517	4.03433e-65	3.53618e-63	yes	down	novel_gene	unknown	448.92	556.61	477.62	55.67	32.88	29.36	39.3033	494.383	cell division protein FtsL [Streptococcus thermophilus]	GO:0043093;GO:0032153;GO:0005887	BP:FtsZ-dependent cytokinesis;CC:cell division site;CC:integral component of plasma membrane;	------	------	------	------
orf0570	0.156	-2.67961	2.52822e-64	2.03876e-62	yes	down	ref_gene	mRNA	611.94	661.84	556.27	109.91	88.93	81.99	93.61	610.017	helix-turn-helix domain-containing protein [Streptococcus thermophilus]	------	------	------	------	------	------
orf0196	0.201	-2.31619	3.40447e-63	2.54201e-61	yes	down	ref_gene	mRNA	280.37	282.77	248.25	53.8	54.04	51.4	53.08	270.463	DUF4300 family protein [Streptococcus thermophilus]	------	------	------	------	------	------
orf0587	9.008	3.17123	7.30667e-62	5.0794e-60	yes	up	ref_gene	mRNA	9.43	11.02	15.46	102.88	116	96.5	105.127	11.97	amino acid permease [Streptococcus thermophilus]	GO:0016021;GO:0022857	CC:integral component of membrane;MF:transmembrane transporter activity;	K03294	------	------	------
orf0661	7.724	2.94934	8.71605e-62	5.85719e-60	yes	up	ref_gene	mRNA	7.8	6.72	6.86	60.98	53.5	47.34	53.94	7.12667	PLP-dependent aminotransferase family protein [Streptococcus thermophilus]	------	------	------	------	------	------
orf1797	0.17	-2.56015	4.8363e-60	2.95454e-58	yes	down	ref_gene	mRNA	11298.3	11855.3	10799.5	2039.66	2141.25	1589.75	1923.55	11317.7	DUF4649 family protein [Streptococcus thermophilus]	GO:0005840	CC:ribosome;	------	------	------	------
orf1979	0.131	-2.93515	1.04987e-58	6.04724e-57	yes	down	ref_gene	mRNA	3869.19	4659.86	3811.47	688.6	521.08	416.6	542.093	4113.51	MULTISPECIES: GlsB/YeaQ/YmgE family stress response membrane protein [Lactobacillales]	GO:0016021;GO:0005886	CC:integral component of membrane;CC:plasma membrane;	------	------	------	------
orf0992	0.179	-2.47912	1.5749e-58	8.58106e-57	yes	down	ref_gene	mRNA	1027.51	1002.48	898.54	164.63	194.09	155.45	171.39	976.177	alcohol dehydrogenase catalytic domain-containing protein [Streptococcus thermophilus]	GO:0008270;GO:0016491	MF:zinc ion binding;MF:oxidoreductase activity;	------	------	------	------
orf0256	0.199	-2.32693	5.98682e-58	3.01736e-56	yes	down	ref_gene	mRNA	223.82	210.87	206.4	39.25	44.7	41.58	41.8433	213.697	5'-nucleotidase [Streptococcus thermophilus]	------	------	------	------	------	------
orf1415	8.898	3.1534	6.46475e-58	3.17876e-56	yes	up	ref_gene	mRNA	57.04	57.94	91.93	523.64	540.74	741.46	601.947	68.97	hypothetical protein [Streptococcus thermophilus]	------	------	------	------	------	------
orf0643	0.218	-2.20045	2.13694e-57	1.02573e-55	yes	down	ref_gene	mRNA	474.16	473.95	456.94	107.61	99.77	93.66	100.347	468.35	YjjG family noncanonical pyrimidine nucleotidase [Streptococcus thermophilus]	------	------	K07025	------	------	------
orf0311	0.244	-2.03522	1.26992e-56	5.68924e-55	yes	down	ref_gene	mRNA	1182.19	1160.52	1224.66	276.92	285.83	295.68	286.143	1189.12	protein of unknown function [Streptococcus thermophilus]	------	------	------	------	------	------
orf0586	0.18	-2.47343	1.32543e-56	5.80882e-55	yes	down	ref_gene	mRNA	999.14	1135.22	1048.12	215.92	189.17	159.12	188.07	1060.83	nitroreductase family protein [Streptococcus thermophilus]	GO:0034599;GO:0016657	BP:cellular response to oxidative stress;MF:oxidoreductase activity, acting on NA;	K07078	------	------	------
orf0277	0.189	-2.40674	5.64894e-55	2.42304e-53	yes	down	ref_gene	mRNA	206.05	246.68	230.4	44.43	39.39	44.29	42.7033	227.71	CPBP family intramembrane metalloprotease [Streptococcus thermophilus]	GO:0071586;GO:0016021;GO:0004222	BP:CAAX-box protein processing;CC:integral component of membrane;MF:metalloendopeptidase activity;	K07052	------	------	------
orf0962	0.169	-2.56235	1.69369e-54	7.11349e-53	yes	down	ref_gene	mRNA	219.2	224.33	198.89	39.84	37.16	30.69	35.8967	214.14	amidase [Streptococcus thermophilus]	------	------	------	------	------	------
orf0867	0.201	-2.31754	4.18651e-53	1.688e-51	yes	down	ref_gene	mRNA	1238.53	1392.23	1203.11	254.31	281.25	240.8	258.787	1277.96	hypothetical protein [Streptococcus thermophilus]	------	------	------	------	------	------
orf1906	4.177	2.06232	6.04185e-53	2.38831e-51	yes	up	ref_gene	mRNA	855.41	829.02	839.4	3702.95	3228.3	3832.18	3587.81	841.277	MULTISPECIES: translation initiation factor IF-1 [Streptococcus]	GO:0005737;GO:0003743;GO:0043022;GO:0019843	CC:cytoplasm;MF:translation initiation factor activity;MF:ribosome binding;MF:rRNA binding;	K02518	infA	------	------
orf1863	0.216	-2.21282	4.09976e-51	1.47591e-49	yes	down	ref_gene	mRNA	3899.68	4270.63	3491.76	900.8	862.13	762.46	841.797	3887.36	DUF1033 family protein [Streptococcus thermophilus]	------	------	------	------	------	------
orf1707	4.056	2.01995	4.61044e-50	1.63064e-48	yes	up	ref_gene	mRNA	121.13	121.71	132.06	469.11	504.91	524.72	499.58	124.967	MULTISPECIES: transcription termination/antitermination protein NusG [Firmicutes]	GO:0006354;GO:0031564;GO:0032784;GO:0006353;GO:0005840	BP:DNA-templated transcription, elongation;BP:transcription antitermination;BP:regulation of DNA-templated transcription, elongation;BP:DNA-templated transcription, termination;CC:ribosome;	K02601	nusG	------	------
orf0803	0.177	-2.49833	5.16284e-49	1.76411e-47	yes	down	ref_gene	mRNA	92.86	92.55	76.7	15.45	16.66	13.31	15.14	87.37	tRNA epoxyqueuosine(34) reductase QueG [Streptococcus thermophilus]	------	------	K18979	queG	------	------
orf0381	4.805	2.26458	7.26275e-49	2.40028e-47	yes	up	ref_gene	mRNA	71.35	76.71	95.27	346.3	390.05	406.61	380.987	81.11	peptide chain release factor 3 [Streptococcus thermophilus]	GO:0006449;GO:0005737;GO:0005525;GO:0003924;GO:0016149	BP:regulation of translational termination;CC:cytoplasm;MF:GTP binding;MF:GTPase activity;MF:translation release factor activity, codon specific;	K02837	prfC	------	------
orf0990	0.157	-2.67038	8.96543e-48	2.78066e-46	yes	down	ref_gene	mRNA	328.37	341.39	320.93	59.39	53.94	45.87	53.0667	330.23	alpha/beta hydrolase [Streptococcus thermophilus]	------	------	------	------	------	------
orf0197	4.703	2.23369	7.92508e-47	2.38462e-45	yes	up	ref_gene	mRNA	95.48	101.29	123.98	471.73	533.45	478.15	494.443	106.917	DUF1129 domain-containing protein [Streptococcus thermophilus]	GO:0016021	CC:integral component of membrane;	------	------	------	------
orf0948	0.232	-2.10681	3.3688e-46	9.84277e-45	yes	down	ref_gene	mRNA	803.8	902.05	896.68	214.63	202.7	172.89	196.74	867.51	tRNA uridine-5-carboxymethylaminomethyl(34) synthesis GTPase MnmE [Streptococcus thermophilus]	GO:0006400;GO:0005737;GO:0046872;GO:0003924;GO:0005525	BP:tRNA modification;CC:cytoplasm;MF:metal ion binding;MF:GTPase activity;MF:GTP binding;	K03650	mnmE	------	------
orf0072	4.336	2.11647	4.03921e-46	1.16329e-44	yes	up	ref_gene	mRNA	577.31	474.59	580.56	2123.04	2195.47	2641.51	2320.01	544.153	translation elongation factor Ts [Streptococcus thermophilus LMG 18311]	GO:0005737;GO:0003746	CC:cytoplasm;MF:translation elongation factor activity;	K02357	tsf	------	------
orf2002	9.32	3.22033	6.35758e-45	1.75574e-43	yes	up	ref_gene	mRNA	134.97	122.03	250.21	1320.52	1449.02	1901.05	1556.86	169.07	LysM peptidoglycan-binding domain-containing protein [Streptococcus thermophilus]	------	------	K01447	xlyAB	------	------
orf0801	0.255	-1.96918	1.13917e-42	2.94433e-41	yes	down	ref_gene	mRNA	349.8	304.09	291.52	81.69	76.28	80.2	79.39	315.137	NADPH-dependent oxidoreductase [Streptococcus thermophilus]	GO:0016491	MF:oxidoreductase activity;	------	------	------	------
orf0927	4.169	2.05959	1.32082e-42	3.32847e-41	yes	up	ref_gene	mRNA	86.26	70.78	79.54	329.93	338.22	303.12	323.757	78.86	phosphate uptake regulatory protein [Streptococcus thermophilus LMG 18311]	GO:0006817;GO:0030643;GO:0045936;GO:0005737	BP:phosphate ion transport;BP:cellular phosphate ion homeostasis;BP:negative regulation of phosphate metabolic process;CC:cytoplasm;	K02039	phoU	------	------
orf0674	0.28	-1.83533	1.53371e-42	3.81722e-41	yes	down	ref_gene	mRNA	952.72	857.14	895.39	231.92	246.16	266.77	248.283	901.75	DUF1002 domain-containing protein [Streptococcus thermophilus]	------	------	------	------	------	------
orf1078	0.254	-1.97678	2.11314e-42	5.19522e-41	yes	down	ref_gene	mRNA	1638.71	1538.46	1572.29	389.95	442.35	369.52	400.607	1583.15	copper-translocating P-type ATPase [Streptococcus thermophilus]	------	------	K01533	copB	------	------
orf1586	0.202	-2.30769	2.56001e-42	6.21805e-41	yes	down	ref_gene	mRNA	453.67	464.53	469.71	104.49	82.31	100.45	95.75	462.637	MULTISPECIES: lysine decarboxylase [Bacteria]	GO:0016787	MF:hydrolase activity;	------	------	------	------
orf0167	7.553	2.91711	3.90531e-42	9.37274e-41	yes	up	ref_gene	mRNA	105.01	132.55	147.85	646.98	964.23	1275.88	962.363	128.47	aromatic acid exporter family protein [Streptococcus thermophilus]	GO:0016021	CC:integral component of membrane;	------	------	------	------
orf0198	3.982	1.99331	6.65448e-42	1.57829e-40	yes	up	ref_gene	mRNA	78.84	87.34	95.83	308.64	328.29	387.49	341.473	87.3367	magnesium transporter CorA family protein [Streptococcus thermophilus]	GO:0016021;GO:0046873	CC:integral component of membrane;MF:metal ion transmembrane transporter activity;	K03284	corA	------	------
orf0482	4.29	2.1009	2.174e-41	4.98044e-40	yes	up	ref_gene	mRNA	39.71	35.74	37.76	179.64	135.49	164.26	159.797	37.7367	glycosyltransferase family 2 protein [Streptococcus thermophilus]	GO:0016740	MF:transferase activity;	------	------	------	------
orf1768	7.388	2.88525	1.06399e-40	2.38333e-39	yes	up	ref_gene	mRNA	3.25	2.87	4.79	23.91	25.19	29.93	26.3433	3.63667	MFS transporter [Streptococcus thermophilus]	------	------	------	------	------	------
orf0339	0.272	-1.87576	1.19292e-38	2.55843e-37	yes	down	ref_gene	mRNA	3535.62	4434.86	3862.43	1132.86	994.1	1144.54	1090.5	3944.3	hypothetical protein [Streptococcus thermophilus]	------	------	------	------	------	------
orf1254	0.229	-2.1293	5.20719e-38	1.10502e-36	yes	down	ref_gene	mRNA	1892.41	1681.49	1727.6	394.13	481.49	352.84	409.487	1767.17	MULTISPECIES: PspC domain-containing protein [Lactobacillales]	GO:0016021;GO:0005886	CC:integral component of membrane;CC:plasma membrane;	------	------	------	------
orf0335	0.239	-2.06704	1.52664e-37	3.17289e-36	yes	down	ref_gene	mRNA	1014.31	752.45	760.13	198.41	204.09	186.23	196.243	842.297	ATP-dependent Clp protease ATP-binding subunit [Streptococcus thermophilus]	------	------	K04086	clpL	------	------
orf0977	0.274	-1.86945	3.33376e-36	6.65431e-35	yes	down	ref_gene	mRNA	1929.6	1832.96	1831.81	431.21	506.27	579.87	505.783	1864.79	DJ-1/PfpI family protein [Streptococcus thermophilus]	GO:0008233	MF:peptidase activity;	K03152	thiJ	------	------
orf0862	4.195	2.06863	4.3832e-36	8.66326e-35	yes	up	ref_gene	mRNA	31.65	40.11	44.57	144.73	168.97	163.95	159.217	38.7767	AI-2E family transporter [Streptococcus thermophilus]	GO:0016021	CC:integral component of membrane;	------	------	------	------
orf0761	0.263	-1.92506	6.26079e-36	1.22541e-34	yes	down	ref_gene	mRNA	70.64	70.1	69.47	19.27	16.58	18.64	18.1633	70.07	branched-chain amino acid ABC transporter permease [Streptococcus thermophilus]	GO:0016021;GO:0005886;GO:0022857	CC:integral component of membrane;CC:plasma membrane;MF:transmembrane transporter activity;	K05832	------	------	------
orf0131	0.278	-1.84517	1.36851e-35	2.65281e-34	yes	down	ref_gene	mRNA	240.06	247.95	231.89	62.97	71.91	62.51	65.7967	239.967	phosphoglycerate mutase family protein [Streptococcus thermophilus]	------	------	------	------	------	------
orf0340	0.301	-1.73195	2.35415e-35	4.43548e-34	yes	down	ref_gene	mRNA	1337.44	1455.47	1301.95	409.58	432.35	387.64	409.857	1364.95	HIT family protein [Streptococcus thermophilus]	GO:0003824	MF:catalytic activity;	K02503	hinT	------	------
orf1079	0.33	-1.60025	6.29918e-35	1.16506e-33	yes	down	ref_gene	mRNA	956.74	868.03	907.11	297.4	290.46	293.48	293.78	910.627	copper-translocating P-type ATPase [Streptococcus thermophilus]	------	------	K01533	copB	------	------
orf0925	0.275	-1.86001	1.07102e-34	1.9452e-33	yes	down	ref_gene	mRNA	56.15	59.67	56.84	15.01	15.62	16.06	15.5633	57.5533	tyrosine recombinase XerS [Streptococcus thermophilus]	GO:0007049;GO:0007059;GO:0051301;GO:0005737;GO:0009037;GO:0003677	BP:cell cycle;BP:chromosome segregation;BP:cell division;CC:cytoplasm;MF:tyrosine-based site-specific recombinase activity;MF:DNA binding;	------	------	------	------
orf0942	0.273	-1.87387	1.30511e-34	2.30798e-33	yes	down	ref_gene	mRNA	2412.26	2274.65	2013.6	549.27	671.59	593.36	604.74	2233.5	thiol peroxidase [Streptococcus thermophilus]	GO:0008379	MF:thioredoxin peroxidase activity;	K11065	tpx	------	------
orf1289	0.242	-2.04848	2.05453e-34	3.60168e-33	yes	down	ref_gene	mRNA	222.43	183.38	166.75	45.46	48.86	41.91	45.41	190.853	MmcQ/YjbR family DNA-binding protein [Streptococcus thermophilus]	------	------	------	------	------	------
orf0868	0.3	-1.73796	4.04114e-34	7.02322e-33	yes	down	ref_gene	mRNA	350.12	353.33	335.27	102.61	109.01	92.33	101.317	346.24	phosphotransferase [Streptococcus thermophilus]	GO:0016021	CC:integral component of membrane;	K03688	ubiB	------	------
orf1160	3.981	1.99323	5.7416e-34	9.80937e-33	yes	up	ref_gene	mRNA	40.67	36.02	43.72	146.42	172.64	154.36	157.807	40.1367	hypothetical protein, RAS-related protein [Streptococcus thermophilus LMG 18311]	------	------	------	------	------	------
orf0137	0.288	-1.79438	6.08954e-34	1.03164e-32	yes	down	ref_gene	mRNA	1227.06	1171.21	978.79	347.74	301.81	303.39	317.647	1125.69	molecular chaperone DnaJ [Streptococcus thermophilus]	GO:0006457;GO:0006260;GO:0009408;GO:0005737;GO:0031072;GO:0051082;GO:0008270;GO:0005524	BP:protein folding;BP:DNA replication;BP:response to heat;CC:cytoplasm;MF:heat shock protein binding;MF:unfolded protein binding;MF:zinc ion binding;MF:ATP binding;	K03686	dnaJ	------	------
orf0022	4.954	2.30871	1.72877e-33	2.81064e-32	yes	up	ref_gene	mRNA	378.88	391.37	602.62	1835.94	2301.17	2523.63	2220.25	457.623	CHAP domain-containing protein [Streptococcus thermophilus]	------	------	K21471	cwlO	------	------
orf0565	4.805	2.26446	2.02875e-33	3.24601e-32	yes	up	ref_gene	mRNA	7.52	6.94	10.29	35.59	36.08	44.95	38.8733	8.25	Y-family DNA polymerase [Streptococcus thermophilus]	------	------	K03502	umuC	------	------
orf1221	0.328	-1.61013	2.30562e-33	3.65994e-32	yes	down	ref_gene	mRNA	850.54	837.89	904.66	274.15	289.91	268.35	277.47	864.363	glycoside hydrolase family 25 protein [Streptococcus thermophilus]	GO:0009253;GO:0016998;GO:0003796	BP:peptidoglycan catabolic process;BP:cell wall macromolecule catabolic process;MF:lysozyme activity;	K07273	acm	------	------
orf1604	0.166	-2.59159	5.29699e-33	8.27809e-32	yes	down	ref_gene	mRNA	78.7	79.85	59.63	10.47	12.76	12.84	12.0233	72.7267	unknown protein [Streptococcus thermophilus LMG 18311]	------	------	------	------	------	------
orf0606	4.085	2.03022	1.15162e-32	1.7859e-31	yes	up	ref_gene	mRNA	13.62	12.58	12.86	50.36	59.11	46.43	51.9667	13.02	MATE family efflux transporter [Streptococcus thermophilus]	GO:0016020;GO:0016021;GO:0015297;GO:0042910	CC:membrane;CC:integral component of membrane;MF:antiporter activity;MF:xenobiotic transporter activity;	K03327	norM	------	------
novel0056	8.71	3.12274	2.31185e-32	3.42697e-31	yes	up	novel_gene	unknown	21.01	18.44	33.91	171.01	202.4	272.21	215.207	24.4533	Amino acid permease [Streptococcus salivarius K12]	GO:0006865;GO:0055085;GO:0016021	BP:amino acid transport;BP:transmembrane transport;CC:integral component of membrane;	K03293	------	------	------
orf0760	0.245	-2.02636	8.81607e-32	1.28791e-30	yes	down	ref_gene	mRNA	108.39	83.61	81.01	24.21	20.7	20.97	21.96	91.0033	ABC transporter substrate-binding protein [Streptococcus thermophilus]	------	------	K01989	------	------	------
orf1667	0.335	-1.57622	3.37149e-31	4.85495e-30	yes	down	ref_gene	mRNA	645.98	631.95	562.7	202.89	203.3	200.84	202.343	613.543	glutamate racemase [Streptococcus thermophilus]	GO:0071555;GO:0008360;GO:0009252;GO:0008881	BP:cell wall organization;BP:regulation of cell shape;BP:peptidoglycan biosynthetic process;MF:glutamate racemase activity;	K01776	murI	------	------
orf1534	0.196	-2.35128	3.78534e-31	5.41223e-30	yes	down	ref_gene	mRNA	15.59	13.82	11.76	3.02	2.23	2.65	2.63333	13.7233	IS1167, transposase, ISL3 family, truncated [Streptococcus thermophilus CNRZ1066]	------	------	------	------	------	------
orf1976	0.169	-2.56256	2.55384e-30	3.62574e-29	yes	down	ref_gene	mRNA	72.85	87.04	93.56	19.56	11.74	11.28	14.1933	84.4833	acylglycerol kinase family protein [Streptococcus thermophilus]	GO:0003951	MF:NAD+ kinase activity;	------	------	------	------
orf1561	3.12	1.64159	2.89764e-30	4.0567e-29	yes	up	ref_gene	mRNA	109.32	123.47	132.91	366.1	392.89	355.81	371.6	121.9	ribosome-associated translation inhibitor RaiA [Streptococcus thermophilus]	GO:0006417;GO:0044238;GO:0005840;GO:0005737	BP:regulation of translation;BP:primary metabolic process;CC:ribosome;CC:cytoplasm;	K05808	yhbH	------	------
orf0855	3.755	1.90884	5.56246e-29	7.62851e-28	yes	up	ref_gene	mRNA	17.84	17.06	19.45	75.3	51.6	73.67	66.8567	18.1167	lipopolysaccharide biosynthesis protein [Streptococcus thermophilus]	GO:0016021;GO:0005886	CC:integral component of membrane;CC:plasma membrane;	------	------	------	------
orf1588	2.914	1.54297	6.0023e-29	8.12124e-28	yes	up	ref_gene	mRNA	82.53	75.24	70.66	229.09	195.14	226.86	217.03	76.1433	translation initiation factor IF-2 [Streptococcus thermophilus]	GO:0005737;GO:0003743;GO:0003924;GO:0005525	CC:cytoplasm;MF:translation initiation factor activity;MF:GTPase activity;MF:GTP binding;	K02519	infB	------	------
orf0589	0.258	-1.95594	7.61837e-29	1.02391e-27	yes	down	ref_gene	mRNA	18462.9	16292	16279.1	3608.96	4564.26	5327.79	4500.34	17011.3	CsbD family protein [Streptococcus thermophilus]	------	------	------	------	------	------
orf0666	4.246	2.0862	8.32985e-29	1.11212e-27	yes	up	ref_gene	mRNA	43.99	48.04	57.96	252.25	208.87	172.13	211.083	49.9967	hypothetical protein stu1283 [Streptococcus thermophilus LMG 18311]	GO:0016021	CC:integral component of membrane;	------	------	------	------
orf1608	5.489	2.45646	2.25903e-28	2.9766e-27	yes	up	ref_gene	mRNA	4.14	7.06	5.74	38.81	24.75	27.17	30.2433	5.64667	ABC transporter ATP-binding protein/permease [Streptococcus thermophilus]	GO:0016021;GO:0042626;GO:0005524	CC:integral component of membrane;MF:ATPase activity, coupled to transmembrane movement of substances;MF:ATP binding;	K06147	------	------	------
orf0696	0.336	-1.57523	3.04658e-28	3.98825e-27	yes	down	ref_gene	mRNA	785.62	732.59	644.06	246.1	239.45	228	237.85	720.757	diadenylate cyclase CdaA [Streptococcus thermophilus]	GO:0019932;GO:0006171;GO:0016021;GO:0005886;GO:0016779;GO:0004016;GO:0005524	BP:second-messenger-mediated signaling;BP:cAMP biosynthetic process;CC:integral component of membrane;CC:plasma membrane;MF:nucleotidyltransferase activity;MF:adenylate cyclase activity;MF:ATP binding;	K18672	dacA	------	------
orf1081	3.796	1.92434	3.12252e-28	4.06129e-27	yes	up	ref_gene	mRNA	165.03	244.86	236.37	716.5	840.9	875.97	811.123	215.42	MULTISPECIES: cold-shock protein [Lactobacillales]	GO:0005737;GO:0003676	CC:cytoplasm;MF:nucleic acid binding;	K03704	cspA	------	------
orf0380	3.778	1.91754	4.03606e-28	5.14981e-27	yes	up	ref_gene	mRNA	22.56	29.25	32.02	103.48	111.37	95.5	103.45	27.9433	YwaF family protein [Streptococcus thermophilus]	GO:0016021	CC:integral component of membrane;	------	------	------	------
orf0692	0.359	-1.47774	4.66482e-28	5.87767e-27	yes	down	ref_gene	mRNA	280.35	307.95	299.01	99.66	103.31	110.72	104.563	295.77	alpha/beta hydrolase [Streptococcus thermophilus]	GO:0004177	MF:aminopeptidase activity;	K00433	cpo	------	------
orf1032	3.249	1.69988	6.68457e-28	8.37024e-27	yes	up	ref_gene	mRNA	156.04	160.67	192.65	478.86	528.1	626.95	544.637	169.787	XRE family transcriptional regulator [Streptococcus thermophilus]	GO:0003677	MF:DNA binding;	K01356	lexA	------	------
orf2001	5.822	2.54151	1.50737e-27	1.86433e-26	yes	up	ref_gene	mRNA	7.72	7.09	12.75	47.56	46.05	64.77	52.7933	9.18667	hypothetical protein [Streptococcus thermophilus]	------	------	------	------	------	------
orf0939	0.171	-2.55191	3.1238e-27	3.79373e-26	yes	down	ref_gene	mRNA	11.45	10.39	12.91	1.77	2.21	1.83	1.93667	11.5833	DUF438 domain-containing protein [Streptococcus thermophilus]	------	------	K09155	------	------	------
orf1800	4.48	2.16339	4.87645e-27	5.85175e-26	yes	up	ref_gene	mRNA	21.13	23.22	37.76	112.88	117.37	130.27	120.173	27.37	tRNA guanosine(34) transglycosylase Tgt [Streptococcus thermophilus]	GO:0008616;GO:0101030;GO:0046872;GO:0008479	BP:queuosine biosynthetic process;BP:tRNA-guanine transglycosylation;MF:metal ion binding;MF:queuine tRNA-ribosyltransferase activity;	K00773	tgt	------	------
orf1314	0.232	-2.10638	6.97195e-27	8.26792e-26	yes	down	ref_gene	mRNA	302.81	442.28	335	91.29	93.04	64.53	82.9533	360.03	ferrous iron transport protein A [Streptococcus thermophilus]	GO:0046914	MF:transition metal ion binding;	K04758	feoA	------	------
orf0074	0.338	-1.56597	7.06476e-27	8.32898e-26	yes	down	ref_gene	mRNA	517.34	517.65	465.56	155.11	176.96	171.94	168.003	500.183	CtsR family transcriptional regulator [Streptococcus thermophilus]	GO:0006355;GO:0003677	BP:regulation of transcription, DNA-templated;MF:DNA binding;	K03708	ctsR	------	------
orf1719	4.068	2.02414	7.42382e-27	8.70141e-26	yes	up	ref_gene	mRNA	15.6	21.67	24.19	72.69	83.62	89.39	81.9	20.4867	ATP-binding cassette domain-containing protein [Streptococcus thermophilus]	GO:0042626;GO:0005524	MF:ATPase activity, coupled to transmembrane movement of substances;MF:ATP binding;	K05833	------	------	------
orf1220	0.252	-1.99119	9.75968e-27	1.13078e-25	yes	down	ref_gene	mRNA	612.02	755.26	692.22	170.27	208.6	131.62	170.163	686.5	hypothetical protein [Streptococcus thermophilus]	------	------	------	------	------	------
orf1080	6.601	2.72278	1.02672e-26	1.18278e-25	yes	up	ref_gene	mRNA	1.93	2.33	1.7	12.54	14.92	10.72	12.7267	1.98667	IS256 family transposase [Streptococcus thermophilus]	GO:0006313;GO:0004803;GO:0003677	BP:transposition, DNA-mediated;MF:transposase activity;MF:DNA binding;	K07493	------	------	------
orf1949	2.685	1.42466	1.08649e-26	1.24452e-25	yes	up	ref_gene	mRNA	40.29	42.27	44.07	111.55	106.95	114.25	110.917	42.21	ABC transporter ATP-binding protein/permease [Streptococcus thermophilus]	GO:0016021;GO:0042626;GO:0005524	CC:integral component of membrane;MF:ATPase activity, coupled to transmembrane movement of substances;MF:ATP binding;	K06148	------	------	------
orf0020	5.101	2.35075	1.24717e-26	1.42051e-25	yes	up	ref_gene	mRNA	19.01	32.12	41.65	165.02	143.91	156.04	154.99	30.9267	rod shape-determining protein MreC [Streptococcus thermophilus]	GO:0008360;GO:0016021	BP:regulation of cell shape;CC:integral component of membrane;	K03570	mreC	------	------
orf1964	0.351	-1.51066	2.25734e-26	2.51425e-25	yes	down	ref_gene	mRNA	472.02	441.79	455.5	150.68	171.06	150.5	157.413	456.437	conserved protein of unknown function [Streptococcus thermophilus]	------	------	K09861	------	------	------
orf0489	2.901	1.53663	2.42703e-26	2.6884e-25	yes	up	ref_gene	mRNA	39.83	34.69	38.77	111.04	94.38	117.05	107.49	37.7633	DUF2142 domain-containing protein [Streptococcus thermophilus]	GO:0016021	CC:integral component of membrane;	------	------	------	------
orf1048	5.962	2.57572	4.22317e-26	4.65241e-25	yes	up	ref_gene	mRNA	3.2	4.22	3.47	17.06	20.3	26.5	21.2867	3.63	SOS responce UmuC protein, truncated [Streptococcus thermophilus LMG 18311]	------	------	K03502	umuC	------	------
orf1460	4.844	2.27623	4.34519e-26	4.76081e-25	yes	up	ref_gene	mRNA	8.89	10.33	15.53	46.89	55	63.46	55.1167	11.5833	polysaccharide deacetylase family protein [Streptococcus thermophilus]	------	------	------	------	------	------
orf1770	0.367	-1.44538	5.61432e-26	6.11809e-25	yes	down	ref_gene	mRNA	1483.89	1497.93	1477.82	518.27	580.45	513.13	537.283	1486.55	peptide deformylase [Streptococcus thermophilus]	GO:0006412;GO:0046872;GO:0042586	BP:translation;MF:metal ion binding;MF:peptide deformylase activity;	K01462	def	------	------
orf1819	0.374	-1.42032	8.27807e-26	8.87691e-25	yes	down	ref_gene	mRNA	197.86	191.49	195.12	73.64	72.01	68.18	71.2767	194.823	DNA repair protein RadA [Streptococcus thermophilus]	GO:0000725;GO:0008094;GO:0046872;GO:0003684;GO:0005524	BP:recombinational repair;MF:DNA-dependent ATPase activity;MF:metal ion binding;MF:damaged DNA binding;MF:ATP binding;	K04485	radA	------	------
orf1256	0.319	-1.6502	8.60116e-26	9.17457e-25	yes	down	ref_gene	mRNA	2066.73	1985.42	1795.91	567.21	686.03	646.05	633.097	1949.35	Predicted protein [Streptococcus thermophilus LMD-9]	------	------	------	------	------	------
orf1613	3.228	1.69052	8.84275e-26	9.38263e-25	yes	up	ref_gene	mRNA	31.54	37.09	41.19	99.32	116.34	131.25	115.637	36.6067	ATP-binding protein [Streptococcus thermophilus]	GO:0016021;GO:0000155	CC:integral component of membrane;MF:phosphorelay sensor kinase activity;	------	------	------	------
novel0051	3.929	1.97427	1.73177e-25	1.81836e-24	yes	up	novel_gene	unknown	114.87	119.86	128.97	538.12	536.15	395.86	490.043	121.233	XRE family transcriptional regulator [Streptococcus thermophilus]	GO:0003677	MF:DNA binding;	------	------	------	------
orf1862	0.082	-3.61433	1.98866e-25	2.07728e-24	yes	down	ref_gene	mRNA	11.17	9.95	8.05	1.15	0.68	0.51	0.78	9.72333	Flp pilus assembly complex ATPase component TadA [Streptococcus thermophilus]	------	------	K02243	comGA	------	------
orf0134	0.224	-2.15892	2.57268e-25	2.67347e-24	yes	down	ref_gene	mRNA	1238.34	814.15	762.21	247.44	151.54	222.85	207.277	938.233	heat-inducible transcriptional repressor HrcA [Streptococcus thermophilus]	GO:0045892;GO:0003677	BP:negative regulation of transcription, DNA-templated;MF:DNA binding;	K03705	hrcA	------	------
orf0697	0.374	-1.41823	3.22878e-25	3.32103e-24	yes	down	ref_gene	mRNA	562.65	598.76	507.67	205.45	206.56	199.84	203.95	556.36	hypothetical protein [Streptococcus thermophilus]	------	------	------	------	------	------
orf0903	3.407	1.76851	5.6841e-25	5.78744e-24	yes	up	ref_gene	mRNA	79.36	69.9	77.08	309.81	236.57	210.78	252.387	75.4467	iron chelate uptake ABC transporter family permease subunit [Streptococcus thermophilus]	GO:0016021;GO:0005886;GO:0022857	CC:integral component of membrane;CC:plasma membrane;MF:transmembrane transporter activity;	K25283	yclO	------	------
orf1660	0.364	-1.4592	7.38715e-25	7.44625e-24	yes	down	ref_gene	mRNA	607.64	650.28	579.71	206.54	198.75	253.57	219.62	612.543	23S rRNA pseudouridine 2633 (=2605 standard) pseudouridine synthase [Streptococcus thermophilus]	GO:0001522;GO:0003723;GO:0009982	BP:pseudouridine synthesis;MF:RNA binding;MF:pseudouridine synthase activity;	K06178	rluB	------	------
orf0933	3.141	1.6512	1.17483e-24	1.17834e-23	yes	up	ref_gene	mRNA	61.84	53.4	52.95	190.76	178.03	147.59	172.127	56.0633	RsmB/NOP family class I SAM-dependent RNA methyltransferase [Streptococcus thermophilus]	------	------	------	------	------	------
orf0406	0.299	-1.74128	1.44118e-24	1.43124e-23	yes	down	ref_gene	mRNA	89.76	77.43	77.26	27.87	22.65	21.41	23.9767	81.4833	hypothetical protein [Streptococcus thermophilus]	------	------	------	------	------	------
orf0302	0.39	-1.35846	2.93789e-24	2.87514e-23	yes	down	ref_gene	mRNA	645.54	631.8	584.28	225.48	242.53	244.86	237.623	620.54	TIGR01212 family radical SAM protein [Streptococcus thermophilus]	GO:0003824;GO:0046872;GO:0051539	MF:catalytic activity;MF:metal ion binding;MF:4 iron, 4 sulfur cluster binding;	K07139	------	------	------
orf0950	0.187	-2.4189	3.43219e-24	3.34266e-23	yes	down	ref_gene	mRNA	26.4	40.63	40	5.62	7.99	6.07	6.56	35.6767	transcriptional regulator, AraC family, truncated [Streptococcus thermophilus CNRZ1066]	------	------	------	------	------	------
orf1290	0.191	-2.38619	4.54318e-24	4.38232e-23	yes	down	ref_gene	mRNA	317.99	282.17	201.96	43.18	59.3	54.3	52.26	267.373	hypothetical protein [Streptococcus thermophilus]	------	------	------	------	------	------
orf1742	0.237	-2.07613	5.78789e-24	5.54384e-23	yes	down	ref_gene	mRNA	94.78	112	87.86	23.17	20.53	26.48	23.3933	98.2133	unknown protein [Streptococcus thermophilus CNRZ1066]	------	------	------	------	------	------
orf0869	0.332	-1.59195	5.80233e-24	5.54384e-23	yes	down	ref_gene	mRNA	187.67	168.78	164.26	59.1	59.54	52.8	57.1467	173.57	GDSL-type esterase/lipase family protein [Streptococcus thermophilus]	------	------	------	------	------	------
orf0904	4.024	2.00872	6.87863e-24	6.54119e-23	yes	up	ref_gene	mRNA	68.29	48.11	55.83	286.46	219.04	177.47	227.657	57.41	ATP-binding cassette domain-containing protein [Streptococcus thermophilus]	------	------	K25285	yclP	------	------
orf0272	0.212	-2.23706	1.17386e-23	1.08555e-22	yes	down	ref_gene	mRNA	76.44	108.65	90.38	15.34	20.11	22.89	19.4467	91.8233	MULTISPECIES: Blp family class II bacteriocin [Streptococcus]	GO:0042742	BP:defense response to bacterium;	------	------	------	------
orf0309	0.369	-1.43721	1.33127e-23	1.22549e-22	yes	down	ref_gene	mRNA	492.18	488.22	448.98	152.46	178.92	187.63	173.003	476.46	MULTISPECIES: pyruvate formate lyase-activating protein [Firmicutes]	GO:0005737;GO:0016829;GO:0046872;GO:0051539;GO:0043365	CC:cytoplasm;MF:lyase activity;MF:metal ion binding;MF:4 iron, 4 sulfur cluster binding;MF:[formate-C-acetyltransferase]-activating enzyme activity;	K04069	pflA	------	------
orf1040	0.276	-1.85735	2.15954e-23	1.96997e-22	yes	down	ref_gene	mRNA	38.77	42.55	33.84	11.99	10.6	8.47	10.3533	38.3867	Type III restriction-modification system methylation subunit [Streptococcus thermophilus]	GO:0006306;GO:0008170;GO:0003677	BP:DNA methylation;MF:N-methyltransferase activity;MF:DNA binding;	K07316	mod	------	------
orf0667	3.452	1.78741	5.31051e-23	4.77946e-22	yes	up	ref_gene	mRNA	24.4	24.92	36.28	99.22	101.52	87.56	96.1	28.5333	ATP-binding cassette domain-containing protein [Streptococcus thermophilus]	------	------	------	------	------	------
orf1011	0.371	-1.43008	7.56586e-23	6.71928e-22	yes	down	ref_gene	mRNA	779.92	888.8	710.05	284.72	294.63	299.04	292.797	792.923	XRE family transcriptional regulator [Streptococcus thermophilus]	GO:0003677	MF:DNA binding;	------	------	------	------
orf0488	3.124	1.64331	8.87627e-23	7.84849e-22	yes	up	ref_gene	mRNA	42.79	34.74	31.12	122.63	93.71	116.71	111.017	36.2167	alpha-L-Rha alpha-1,3-L-rhamnosyltransferase [Streptococcus thermophilus]	GO:0016740	MF:transferase activity;	K07272	rgpF	------	------
orf1173	4.364	2.1258	1.04899e-22	9.1946e-22	yes	up	ref_gene	mRNA	3.76	4.35	4.83	15.75	16.43	23.31	18.4967	4.31333	divalent metal cation transporter [Streptococcus thermophilus]	------	------	------	------	------	------
orf0084	3.437	1.78104	1.59726e-22	1.3761e-21	yes	up	ref_gene	mRNA	47.83	49.51	48.82	140.68	183.7	177.58	167.32	48.72	Mini-ribonuclease 3 [Streptococcus thermophilus]	GO:0006364;GO:0005737;GO:0004525;GO:0019843	BP:rRNA processing;CC:cytoplasm;MF:ribonuclease III activity;MF:rRNA binding;	K11145	------	------	------
orf1665	0.398	-1.32776	2.38639e-22	2.03854e-21	yes	down	ref_gene	mRNA	538.04	505.14	474.38	202.97	192.21	205.75	200.31	505.853	MULTISPECIES: metallophosphoesterase [Firmicutes]	GO:0016787;GO:0046872	MF:hydrolase activity;MF:metal ion binding;	K07095	------	------	------
orf1973	0.214	-2.22379	3.91266e-22	3.30038e-21	yes	down	ref_gene	mRNA	106.44	141.16	126.11	31.73	25.15	24.64	27.1733	124.57	Uncharacterized protein STN4L_01776 [Streptococcus thermophilus]	------	------	------	------	------	------
orf0021	8.459	3.08049	4.2707e-22	3.58739e-21	yes	up	ref_gene	mRNA	2.34	2.24	3.03	17.32	17.52	29	21.28	2.53667	rod shape-determining protein MreD [Streptococcus thermophilus LMG 18311]	GO:0008360;GO:0016021;GO:0005886	BP:regulation of cell shape;CC:integral component of membrane;CC:plasma membrane;	K03571	mreD	------	------
orf1039	0.283	-1.82324	4.78901e-22	3.98953e-21	yes	down	ref_gene	mRNA	127.33	209.61	157.88	48.86	44.54	44.82	46.0733	164.94	type III restriction-modification system methylation subunit [Streptococcus thermophilus]	GO:0006306;GO:0008170;GO:0003677	BP:DNA methylation;MF:N-methyltransferase activity;MF:DNA binding;	K07316	mod	------	------
orf0817	2.437	1.28501	4.95885e-22	4.11401e-21	yes	up	ref_gene	mRNA	479.71	499.43	454.02	1163.89	1175.94	1108.49	1149.44	477.72	translation initiation factor IF-3 [Streptococcus thermophilus]	GO:0005737;GO:0003743	CC:cytoplasm;MF:translation initiation factor activity;	K02520	infC	------	------
orf1298	0.399	-1.32714	5.49905e-22	4.52493e-21	yes	down	ref_gene	mRNA	197.38	215.87	213.94	74.44	84.15	86.09	81.56	209.063	multidrug efflux MFS transporter [Streptococcus thermophilus]	GO:0016021;GO:0005886;GO:0022857	CC:integral component of membrane;CC:plasma membrane;MF:transmembrane transporter activity;	K08161	mdtG	------	------
orf1674	0.369	-1.43899	6.08276e-22	4.96471e-21	yes	down	ref_gene	mRNA	1841.51	2331.5	2097.88	740.39	827.3	726.86	764.85	2090.3	HD domain-containing protein [Streptococcus thermophilus]	GO:0016787	MF:hydrolase activity;	K06950	------	------	------
orf1773	0.168	-2.57389	6.56373e-22	5.33567e-21	yes	down	ref_gene	mRNA	31.47	27.29	16.83	4.51	4.12	3.91	4.18	25.1967	hypothetical protein [Streptococcus thermophilus]	GO:0016787	MF:hydrolase activity;	------	------	------	------
orf1585	0.362	-1.46678	6.68098e-22	5.40918e-21	yes	down	ref_gene	mRNA	267.11	276.73	277.39	99.26	92.61	107.33	99.7333	273.743	LOG family protein [Streptococcus thermophilus]	------	------	------	------	------	------
orf1959	2.509	1.32697	7.33411e-22	5.91423e-21	yes	up	ref_gene	mRNA	55.36	49.82	55.68	127.41	135.07	132.06	131.513	53.62	membrane protein [Streptococcus thermophilus]	GO:0016021	CC:integral component of membrane;	------	------	------	------
orf0062	0.398	-1.33063	1.12751e-21	9.05603e-21	yes	down	ref_gene	mRNA	326.44	339.75	338.69	131.04	138.69	120.83	130.187	334.96	aminopeptidase [Streptococcus thermophilus]	GO:0004177;GO:0046872;GO:0008237	MF:aminopeptidase activity;MF:metal ion binding;MF:metallopeptidase activity;	K19689	ampS	------	------
orf1088	0.255	-1.97181	2.5051e-21	1.96509e-20	yes	down	ref_gene	mRNA	454.36	317.22	244.95	99.37	78.14	78	85.17	338.843	DUF1003 domain-containing protein [Streptococcus thermophilus]	GO:0016021	CC:integral component of membrane;	------	------	------	------
orf0303	0.409	-1.28811	2.7496e-21	2.12383e-20	yes	down	ref_gene	mRNA	509.3	550.65	488.72	221.2	200.79	207.26	209.75	516.223	SAM-dependent methyltransferase [Streptococcus thermophilus]	GO:0032259;GO:0008168	BP:methylation;MF:methyltransferase activity;	------	------	------	------
orf0075	0.425	-1.2359	3.42535e-21	2.63569e-20	yes	down	ref_gene	mRNA	507.74	532.73	525.5	199.65	220.84	228.86	216.45	521.99	ATP-dependent Clp protease ATP-binding subunit [Streptococcus thermophilus]	GO:0008233;GO:0016887;GO:0005524	MF:peptidase activity;MF:ATPase activity;MF:ATP binding;	K03696	clpC	------	------
orf0917	0.226	-2.1446	3.6718e-21	2.81458e-20	yes	down	ref_gene	mRNA	741.32	826.05	887.76	239.33	229.17	123.22	197.24	818.377	hypothetical protein [Streptococcus thermophilus]	------	------	------	------	------	------
orf1566	0.292	-1.77537	3.77588e-21	2.8834e-20	yes	down	ref_gene	mRNA	580.36	406.26	412.86	132.01	148.8	134.09	138.3	466.493	acetoin utilization protein [Streptococcus thermophilus]	------	------	K04767	acuB	------	------
orf1798	0.363	-1.46033	3.79543e-21	2.88739e-20	yes	down	ref_gene	mRNA	147.27	125.25	115.61	48.56	43.74	46.52	46.2733	129.377	ISL3 family transposase [Streptococcus thermophilus]	------	------	K07485	------	------	------
orf0536	0.406	-1.29976	3.81204e-21	2.88913e-20	yes	down	ref_gene	mRNA	220.13	239.88	230.45	81.28	91.09	101.69	91.3533	230.153	DNA translocase FtsK [Streptococcus thermophilus]	------	------	K03466	ftsK	------	------
orf1624	3.704	1.88893	5.63736e-21	4.25652e-20	yes	up	ref_gene	mRNA	16.66	16.77	25.58	62.59	82.89	67.93	71.1367	19.67	serine/threonine transporter SstT [Streptococcus thermophilus]	------	------	K07862	sstT	------	------
orf1790	2.582	1.36875	8.95937e-21	6.73959e-20	yes	up	ref_gene	mRNA	277.44	219.08	231.6	588.03	591.49	666.22	615.247	242.707	trigger factor [Streptococcus thermophilus]	GO:0006457;GO:0051301;GO:0015031;GO:0007049;GO:0005737;GO:0003755	BP:protein folding;BP:cell division;BP:protein transport;BP:cell cycle;CC:cytoplasm;MF:peptidyl-prolyl cis-trans isomerase activity;	K03545	tig	------	------
orf1587	2.648	1.40514	1.12995e-20	8.4683e-20	yes	up	ref_gene	mRNA	82.17	80.68	80.55	229.94	200.92	214.87	215.243	81.1333	30S ribosome-binding factor RbfA [Streptococcus thermophilus]	GO:0030490;GO:0005737	BP:maturation of SSU-rRNA;CC:cytoplasm;	K02834	rbfA	------	------
orf1656	2.769	1.46946	1.65403e-20	1.23501e-19	yes	up	ref_gene	mRNA	86.85	91.87	109.98	255.72	227.83	306.3	263.283	96.2333	rRNA methyltransferase, TrmH family [Streptococcus thermophilus LMG 18311]	GO:0005737;GO:0008757;GO:0003723;GO:0008175	CC:cytoplasm;MF:S-adenosylmethionine-dependent methyltransferase activity;MF:RNA binding;MF:tRNA methyltransferase activity;	K03216	trmL	------	------
orf1713	3.741	1.90353	1.82575e-20	1.3532e-19	yes	up	ref_gene	mRNA	22.53	21.53	32.88	117.48	78.6	87.68	94.5867	25.6467	hypothetical protein [Streptococcus thermophilus]	GO:0016021	CC:integral component of membrane;	------	------	------	------
orf1846	0.391	-1.35426	2.06087e-20	1.52187e-19	yes	down	ref_gene	mRNA	277.82	258.17	248.16	99.62	108.09	92.68	100.13	261.383	glutamyl aminopeptidase [Streptococcus thermophilus]	GO:0004177;GO:0046872	MF:aminopeptidase activity;MF:metal ion binding;	K01261	pepA	------	------
novel0071	3.621	1.85647	2.4492e-20	1.80204e-19	yes	up	novel_gene	unknown	467.8	556.6	691.02	1911.8	2674.48	1922.65	2169.64	571.807	------	------	------	------	------	------	------
orf0995	0.233	-2.10121	3.38449e-20	2.47215e-19	yes	down	ref_gene	mRNA	21.91	32.64	30.73	5.77	5.11	8.67	6.51667	28.4267	cation diffusion facilitator family transporter [Streptococcus thermophilus]	GO:0016021;GO:0008324	CC:integral component of membrane;MF:cation transmembrane transporter activity;	K16264	czcD	------	------
orf0905	3.966	1.98778	3.55962e-20	2.59069e-19	yes	up	ref_gene	mRNA	47.4	32.16	38.68	207.64	131.21	128.45	155.767	39.4133	ABC transporter substrate-binding protein [Streptococcus thermophilus]	GO:0006826	BP:iron ion transport;	K25282	yclQ	------	------
orf0986	3.06	1.61332	4.84993e-20	3.51707e-19	yes	up	ref_gene	mRNA	21.23	22.89	26.69	64.27	78.81	69.81	70.9633	23.6033	nucleoside phosphorylase [Streptococcus thermophilus]	GO:0009116;GO:0003824	BP:nucleoside metabolic process;MF:catalytic activity;	------	------	------	------
orf1001	0.19	-2.39636	8.43027e-20	6.0698e-19	yes	down	ref_gene	mRNA	20.49	16.34	14.59	3.2	3.66	2.78	3.21333	17.14	IS1193, transposase, ISL3 family, truncated [Streptococcus thermophilus CNRZ1066]	------	------	K07485	------	------	------
orf0307	2.408	1.26813	8.85396e-20	6.35216e-19	yes	up	ref_gene	mRNA	124.4	129.16	133.61	270.18	308.88	334.4	304.487	129.057	hemolysin family protein [Streptococcus thermophilus]	GO:0016021;GO:0050660	CC:integral component of membrane;MF:flavin adenine dinucleotide binding;	K03699	tlyC	------	------
orf0144	0.284	-1.81617	1.05546e-19	7.51873e-19	yes	down	ref_gene	mRNA	98	77.33	92.34	32.89	20.48	21.6	24.99	89.2233	protein-ADP-ribose hydrolase [Streptococcus thermophilus]	GO:0008152;GO:0016798	BP:metabolic process;MF:hydrolase activity, acting on glycosyl bonds;	------	------	------	------
orf1052	2.972	1.57151	1.16746e-19	8.28731e-19	yes	up	ref_gene	mRNA	248.17	267.74	328.58	709.7	849	967.76	842.153	281.497	alkylphosphonate utilization protein [Streptococcus thermophilus]	------	------	K06193	phnA	------	------
orf1313	0.386	-1.37216	1.17893e-19	8.3394e-19	yes	down	ref_gene	mRNA	109.4	132.12	117.59	46.82	47.81	40.55	45.06	119.703	ferrous iron transport protein B [Streptococcus thermophilus]	GO:0055072;GO:0016021;GO:0005886;GO:0015093;GO:0046872;GO:0005525	BP:iron ion homeostasis;CC:integral component of membrane;CC:plasma membrane;MF:ferrous iron transmembrane transporter activity;MF:metal ion binding;MF:GTP binding;	K04759	feoB	------	------
orf0573	0.409	-1.28935	2.24285e-19	1.54849e-18	yes	down	ref_gene	mRNA	2099.72	2333.58	2296.08	853.28	1002.33	884.52	913.377	2243.13	hypothetical protein [Streptococcus thermophilus]	GO:0016021	CC:integral component of membrane;	------	------	------	------
orf0334	0.428	-1.22383	2.6961e-19	1.84875e-18	yes	down	ref_gene	mRNA	251.13	251.22	259.83	98.64	102.59	119.35	106.86	254.06	nucleotidyltransferase [Streptococcus thermophilus]	GO:0006400;GO:0005737;GO:0000049;GO:0016879;GO:0016740;GO:0005524	BP:tRNA modification;CC:cytoplasm;MF:tRNA binding;MF:ligase activity, forming carbon-nitrogen bonds;MF:transferase activity;MF:ATP binding;	------	------	------	------
orf0870	0.384	-1.37926	2.91713e-19	1.99353e-18	yes	down	ref_gene	mRNA	140.47	122.27	129.05	45.63	53.46	48.96	49.35	130.597	patatin family protein [Streptococcus thermophilus]	GO:0006629	BP:lipid metabolic process;	------	------	------	------
orf1346	0.37	-1.43335	3.52272e-19	2.39118e-18	yes	down	ref_gene	mRNA	560.52	591.33	615.52	263.2	205.37	186.17	218.247	589.123	hypothetical protein [Streptococcus thermophilus]	------	------	------	------	------	------
orf1041	0.293	-1.77117	6.08404e-19	4.11592e-18	yes	down	ref_gene	mRNA	33.61	31.56	20.71	9.55	7.19	7.85	8.19667	28.6267	DEAD/DEAH box helicase family protein [Streptococcus thermophilus]	GO:0004519;GO:0005524;GO:0003677	MF:endonuclease activity;MF:ATP binding;MF:DNA binding;	K01156	res	------	------
orf1013	0.285	-1.81197	6.19179e-19	4.16088e-18	yes	down	ref_gene	mRNA	385.18	635.13	384.59	147.78	129.58	126.38	134.58	468.3	unknown protein [Streptococcus thermophilus CNRZ1066]	------	------	------	------	------	------
orf1662	0.393	-1.3472	6.42503e-19	4.30328e-18	yes	down	ref_gene	mRNA	324.97	283.13	249.52	111.52	105.03	116.5	111.017	285.873	segregation/condensation protein A [Streptococcus thermophilus]	GO:0007059;GO:0006260;GO:0051301;GO:0007049;GO:0005737	BP:chromosome segregation;BP:DNA replication;BP:cell division;BP:cell cycle;CC:cytoplasm;	K05896	scpA	------	------
orf0299	0.409	-1.29094	1.33209e-18	8.86303e-18	yes	down	ref_gene	mRNA	1165.7	1151.07	1090.76	402.02	446.58	531.61	460.07	1135.84	16S rRNA (guanin	GO:0031167;GO:0008168;GO:0003676	BP:rRNA methylation;MF:methyltransferase activity;MF:nucleic acid binding;	K08316	rsmD	------	------
orf1223	0.445	-1.16685	1.84884e-18	1.22607e-17	yes	down	ref_gene	mRNA	367.34	411.91	386.43	175.64	164.2	173.15	170.997	388.56	histidine phosphatase family protein [Streptococcus thermophilus]	------	------	------	------	------	------
orf1230	3.926	1.97316	6.2511e-18	4.13187e-17	yes	up	ref_gene	mRNA	38.59	20.08	29.62	96.5	100.69	146.71	114.633	29.43	IS1239, transposase, IS30 family, truncated [Streptococcus thermophilus CNRZ1066]	------	------	K07482	------	------	------
orf0762	0.392	-1.35205	7.00356e-18	4.61411e-17	yes	down	ref_gene	mRNA	90.92	86.56	96.12	31.32	35.16	39.16	35.2133	91.2	ABC transporter ATP-binding protein [Streptococcus thermophilus]	GO:0042626;GO:0005524	MF:ATPase activity, coupled to transmembrane movement of substances;MF:ATP binding;	K05833	------	------	------
orf0616	0.355	-1.49442	7.35592e-18	4.83047e-17	yes	down	ref_gene	mRNA	262.47	306.96	287.38	99.45	111.32	97.93	102.9	285.603	hypothetical protein [Streptococcus thermophilus]	------	------	------	------	------	------
orf0916	0.232	-2.10772	1.15475e-17	7.53389e-17	yes	down	ref_gene	mRNA	394.09	468.08	448.4	120.81	129.26	55.34	101.803	436.857	maltose/maltodextrin ABC transporter substrate-binding protein, truncated [Streptococcus thermophilus CNRZ1066]	------	------	K02027	------	------	------
orf1432	7.898	2.9814	1.69004e-17	1.09202e-16	yes	up	ref_gene	mRNA	0.54	0.65	0.88	5.02	4.64	6.3	5.32	0.69	ammonium transporter [Streptococcus thermophilus]	GO:0005887;GO:0008519	CC:integral component of plasma membrane;MF:ammonium transmembrane transporter activity;	K03320	amt	------	------
orf0936	2.253	1.17167	2.62817e-17	1.68738e-16	yes	up	ref_gene	mRNA	332.06	319.52	355.2	746.44	789.13	725.25	753.607	335.593	Spx/MgsR family RNA polymerase-binding regulatory protein [Streptococcus thermophilus]	GO:0045892;GO:0005737	BP:negative regulation of transcription, DNA-templated;CC:cytoplasm;	K16509	spxA	------	------
orf0583	0.439	-1.18875	3.319e-17	2.12416e-16	yes	down	ref_gene	mRNA	244.34	247.55	247.41	106.21	107.2	109.58	107.663	246.433	Rrf2 family transcriptional regulator [Streptococcus thermophilus]	------	------	------	------	------	------
orf0350	0.417	-1.26163	4.70324e-17	3.00055e-16	yes	down	ref_gene	mRNA	110.16	119.16	120.99	43.15	48.84	51.91	47.9667	116.77	transcriptional regulator, MerR family [Streptococcus thermophilus CNRZ1066]	GO:0006355;GO:0016021;GO:0003677	BP:regulation of transcription, DNA-templated;CC:integral component of membrane;MF:DNA binding;	K21744	tipA	------	------
orf1161	3.15	1.65541	5.60755e-17	3.54383e-16	yes	up	ref_gene	mRNA	16.15	13.67	19.76	45.3	55.17	53.49	51.32	16.5267	nucleoid-associated protein [Streptococcus thermophilus]	GO:0009295	CC:nucleoid;	------	------	------	------
orf1258	0.471	-1.08552	6.4719e-17	4.02937e-16	yes	down	ref_gene	mRNA	439.95	465.48	469.01	208.65	214.18	214.36	212.397	458.147	TIGR03943 family protein [Streptococcus thermophilus]	GO:0016021	CC:integral component of membrane;	K08986	ycgQ	------	------
orf1470	0.365	-1.45565	6.47577e-17	4.02937e-16	yes	down	ref_gene	mRNA	98.71	98.18	89.27	40.06	34.26	28.35	34.2233	95.3867	cell wall protein precursor, similar to choline binding protein, truncated [Streptococcus thermophilus LMG 18311]	------	------	------	------	------	------
orf1769	0.393	-1.34843	7.8585e-17	4.85973e-16	yes	down	ref_gene	mRNA	143.43	148.89	159.94	65.19	60.1	49.44	58.2433	150.753	cyclic nucleotide-binding domain-containing protein [Streptococcus thermophilus]	------	------	K16326	yeiL	------	------
orf1488	0.171	-2.54502	9.91928e-17	6.09673e-16	yes	down	ref_gene	mRNA	10.31	9.53	6.81	2.07	1.06	1.32	1.48333	8.88333	transposase [Streptococcus thermophilus]	------	------	K07485	------	------	------
orf0991	0.121	-3.04382	1.17683e-16	7.21123e-16	yes	down	ref_gene	mRNA	32.84	47.04	43.93	4.19	6.16	4.89	5.08	41.27	hypothetical protein SMQ301_0938 [Streptococcus thermophilus]	GO:0016787	MF:hydrolase activity;	K06889	------	------	------
orf1435	0.417	-1.2631	1.28466e-16	7.80083e-16	yes	down	ref_gene	mRNA	191.38	224.65	206.28	76.81	93.42	84.55	84.9267	207.437	signal peptidase II [Streptococcus thermophilus]	------	------	------	------	------	------
orf1473	2.147	1.10217	1.49391e-16	9.04423e-16	yes	up	ref_gene	mRNA	139.77	145.04	155.3	292.88	313.63	319.59	308.7	146.703	peptidyl-prolyl cis-trans isomerase [Streptococcus thermophilus]	GO:0006457;GO:0016021;GO:0005886;GO:0008233;GO:0003755	BP:protein folding;CC:integral component of membrane;CC:plasma membrane;MF:peptidase activity;MF:peptidyl-prolyl cis-trans isomerase activity;	K07533	prsA	------	------
orf1287	0.431	-1.21331	1.5975e-16	9.64237e-16	yes	down	ref_gene	mRNA	67.53	73.59	65.99	29.91	30.74	26.38	29.01	69.0367	YueI family protein [Streptococcus thermophilus]	------	------	------	------	------	------
orf2014	0.432	-1.21097	1.77566e-16	1.06858e-15	yes	down	ref_gene	mRNA	248.87	209.51	203.21	95.4	93.22	92.31	93.6433	220.53	YitT family protein [Streptococcus thermophilus]	GO:0016021;GO:0005886	CC:integral component of membrane;CC:plasma membrane;	------	------	------	------
orf1933	0.427	-1.22611	1.81669e-16	1.08678e-15	yes	down	ref_gene	mRNA	402.22	381.04	356.77	163.94	172.18	146.92	161.013	380.01	low molecular weight phosphotyrosine protein phosphatase [Streptococcus thermophilus]	GO:0004725	MF:protein tyrosine phosphatase activity;	K25307	wzb	------	------
orf0252	0.476	-1.07212	1.94996e-16	1.16305e-15	yes	down	ref_gene	mRNA	480.4	549.23	502.34	231.4	232.24	250.1	237.913	510.657	DEAD/DEAH box helicase [Streptococcus thermophilus]	GO:0009409;GO:0006401;GO:0005737;GO:0016787;GO:0003724;GO:0003723;GO:0005524	BP:response to cold;BP:RNA catabolic process;CC:cytoplasm;MF:hydrolase activity;MF:RNA helicase activity;MF:RNA binding;MF:ATP binding;	K18692	cshB	------	------
orf0438	0.408	-1.2936	3.19172e-16	1.88144e-15	yes	down	ref_gene	mRNA	172.09	132.8	135.51	58.43	60.32	57.55	58.7667	146.8	DMT family transporter [Streptococcus thermophilus]	GO:0016021	CC:integral component of membrane;	------	------	------	------
orf1661	0.395	-1.34043	3.34113e-16	1.96377e-15	yes	down	ref_gene	mRNA	292.09	263.81	235.81	96.73	89.34	124.05	103.373	263.903	segregation/condensation protein B [Streptococcus thermophilus]	GO:0051304;GO:0006260;GO:0051301;GO:0005737	BP:chromosome separation;BP:DNA replication;BP:cell division;CC:cytoplasm;	K06024	scpB	------	------
orf0403	0.409	-1.29075	3.45266e-16	2.02342e-15	yes	down	ref_gene	mRNA	60.12	61.69	59.38	24.64	23.29	25.15	24.36	60.3967	ISSth2, transposase, IS5 family, truncated [Streptococcus thermophilus LMG 18311]	------	------	------	------	------	------
orf0663	2.778	1.47387	3.73686e-16	2.17732e-15	yes	up	ref_gene	mRNA	138.02	144.05	206.75	495.79	455.95	394.13	448.623	162.94	MULTISPECIES: ECF transporter S component [Lactobacillales]	GO:0016021	CC:integral component of membrane;	K23675	fmnP	------	------
orf0129	0.35	-1.51496	4.7226e-16	2.71923e-15	yes	down	ref_gene	mRNA	1398.21	1872.67	1687.74	750.14	567.62	452.07	589.943	1652.87	ACT domain-containing protein [Streptococcus thermophilus]	------	------	K07166	------	------	------
orf0487	2.865	1.51878	4.73437e-16	2.71923e-15	yes	up	ref_gene	mRNA	40.46	40.05	30.91	131.31	81.23	100.55	104.363	37.14	polysaccharide biosynthesis protein/putative glycosyltransferase [Streptococcus thermophilus CNRZ1066]	GO:0016757	MF:transferase activity, transferring glycosyl groups;	------	------	------	------
orf1335	3.469	1.79445	4.76737e-16	2.7304e-15	yes	up	ref_gene	mRNA	21.55	22.74	24.46	67.4	74.02	97.59	79.67	22.9167	helix-hairpin-helix domain-containing protein [Streptococcus thermophilus]	GO:0000166	MF:nucleotide binding;	------	------	------	------
novel0030	0.103	-3.27882	4.81097e-16	2.74757e-15	yes	down	novel_gene	unknown	175.94	255.22	176.8	26.76	22.44	19.13	22.7767	202.653	16S rRNA (cytosin	GO:0070475;GO:0005737;GO:0071424	BP:rRNA base methylation;CC:cytoplasm;MF:rRN;	K03438	mraW	------	------
orf1967	2.383	1.25259	5.06326e-16	2.88348e-15	yes	up	ref_gene	mRNA	114.09	145.61	143.64	297.72	314.15	341.56	317.81	134.447	hypothetical protein [Streptococcus thermophilus]	------	------	------	------	------	------
orf0130	0.482	-1.05162	5.63713e-16	3.20125e-15	yes	down	ref_gene	mRNA	271.22	300.35	296.04	141.59	128.61	139.71	136.637	289.203	conserved hypothetical protein [Streptococcus thermophilus LMG 18311]	------	------	K09157	------	------	------
orf0333	0.439	-1.18885	6.50159e-16	3.6818e-15	yes	down	ref_gene	mRNA	185.59	160.34	169.25	66.49	74.38	81.14	74.0033	171.727	conserved hypothetical protein [Streptococcus thermophilus CNRZ1066]	------	------	------	------	------	------
orf2000	0.48	-1.05913	6.59134e-16	3.72217e-15	yes	down	ref_gene	mRNA	109.36	117.8	111.5	52.83	50.25	56.02	53.0333	112.887	hypothetical protein [Streptococcus thermophilus]	GO:0016021	CC:integral component of membrane;	------	------	------	------
novel0034	0.214	-2.22596	9.71215e-16	5.45395e-15	yes	down	novel_gene	unknown	528.97	1325.99	923.54	193.93	246.32	187.78	209.343	926.167	protein of unknown function [Streptococcus thermophilus]	------	------	------	------	------	------
orf0593	2.572	1.36286	1.30588e-15	7.31293e-15	yes	up	ref_gene	mRNA	165.32	192.38	245.79	467.69	556.3	491.81	505.267	201.163	branched-chain amino acid transport system II carrier protein [Streptococcus thermophilus]	GO:0016021;GO:0005886;GO:0015658	CC:integral component of membrane;CC:plasma membrane;MF:branched-chain amino acid transmembrane transporter activity;	K03311	------	------	------
orf1457	2.37	1.24458	1.42191e-15	7.94062e-15	yes	up	ref_gene	mRNA	47.96	53.83	58.3	111.37	132.73	128.35	124.15	53.3633	chloramphenicol-sensitivity protein (RarD) family protein [Streptococcus thermophilus LMG 18311]	GO:0005887	CC:integral component of plasma membrane;	K05786	rarD	------	------
orf1330	2.323	1.21618	1.67314e-15	9.31781e-15	yes	up	ref_gene	mRNA	269.93	267.76	315.12	600.89	710.35	673.01	661.417	284.27	MULTISPECIES: DUF2969 domain-containing protein [Lactobacillales]	GO:0008483	MF:transaminase activity;	------	------	------	------
orf1706	4.588	2.1978	1.72893e-15	9.60199e-15	yes	up	ref_gene	mRNA	8.79	13.35	21.65	52.32	69.09	77.4	66.27	14.5967	Phosphatidylglycerophosphatase B [Streptococcus thermophilus]	GO:0016021	CC:integral component of membrane;	------	------	------	------
orf0312	0.432	-1.20932	2.51871e-15	1.39116e-14	yes	down	ref_gene	mRNA	4023.64	3664.2	4182.33	1502.02	1581.52	2036.35	1706.63	3956.72	MULTISPECIES: universal stress protein [Firmicutes]	GO:0005737	CC:cytoplasm;	------	------	------	------
orf0174	0.457	-1.12977	3.07796e-15	1.6954e-14	yes	down	ref_gene	mRNA	125.18	131.49	122.11	56.56	56.72	57.56	56.9467	126.26	glycoprotein endopeptidase [Streptococcus thermophilus CNRZ1066]	GO:0002949;GO:0004222	BP:tRNA threonylcarbamoyladenosine modification;MF:metalloendopeptidase activity;	------	------	------	------
orf1655	3.432	1.779	3.74367e-15	2.04532e-14	yes	up	ref_gene	mRNA	21.3	34.82	44.26	129.62	107.75	103.1	113.49	33.46	RecName: Full=Riboflavin transporter Rib;	GO:0032218;GO:0016021;GO:0005886;GO:0032217	BP:riboflavin transport;CC:integral component of membrane;CC:plasma membrane;MF:riboflavin transporter activity;	K23675	fmnP	------	------
orf1711	2.687	1.42596	3.95231e-15	2.15347e-14	yes	up	ref_gene	mRNA	82.78	97.86	100.11	228.86	290.25	239.18	252.763	93.5833	TM2 domain-containing protein [Streptococcus thermophilus]	------	------	------	------	------	------
orf1471	0.291	-1.779	6.64804e-15	3.59315e-14	yes	down	ref_gene	mRNA	350.04	436.91	359.72	143.98	109.45	102.24	118.557	382.223	YSIRK-type signal peptide-containing protein [Streptococcus thermophilus]	------	------	------	------	------	------
orf1222	0.456	-1.13382	6.75377e-15	3.64053e-14	yes	down	ref_gene	mRNA	401	449.2	412	200.33	197.47	173.58	190.46	420.733	aminoacyl-tRNA deacylase [Streptococcus thermophilus]	GO:0006412;GO:0016829;GO:0004812;GO:0002161	BP:translation;MF:lyase activity;MF:aminoacyl-tRNA ligase activity;MF:aminoacyl-tRNA editing activity;	K03976	ybaK	------	------
orf1598	2.752	1.46065	7.71811e-15	4.13822e-14	yes	up	ref_gene	mRNA	28.36	37.3	41.56	91.31	110.76	87.42	96.4967	35.74	cyclase family protein [Streptococcus thermophilus]	GO:0019441;GO:0004061	BP:tryptophan catabolic process to kynurenine;MF:arylformamidase activity;	------	------	------	------
orf0672	2.272	1.18407	8.42977e-15	4.48401e-14	yes	up	ref_gene	mRNA	218.88	215.34	231.74	445	507.8	562.95	505.25	221.987	sortase, truncated [Streptococcus thermophilus CNRZ1066]	------	------	K07284	srtA	------	------
orf0073	2.413	1.27101	8.99721e-15	4.76073e-14	yes	up	ref_gene	mRNA	207.23	212.33	255.92	506.08	616.99	484.33	535.8	225.16	small multi-drug export protein [Streptococcus thermophilus]	GO:0016021	CC:integral component of membrane;	------	------	------	------
orf1775	0.144	-2.79255	1.09973e-14	5.78867e-14	yes	down	ref_gene	mRNA	17.28	12.18	10.35	2.31	1.22	2.16	1.89667	13.27	1,6-alpha-glucanhydrolase [Streptococcus thermophilus]	GO:0008152;GO:0016787;GO:0033904	BP:metabolic process;MF:hydrolase activity;MF:dextranase activity;	------	------	------	------
orf1429	2.346	1.23036	1.11894e-14	5.87442e-14	yes	up	ref_gene	mRNA	96.06	114.2	121.03	219.77	275.39	268.37	254.51	110.43	conserved hypothetical protein [Streptococcus thermophilus CNRZ1066]	GO:0016787	MF:hydrolase activity;	------	------	------	------
orf1948	2.752	1.46065	1.13786e-14	5.95827e-14	yes	up	ref_gene	mRNA	9.22	9.2	6.9	25.63	19.74	23.01	22.7933	8.44	hypothetical protein C4K59_000847 [Streptococcus thermophilus]	GO:0051536;GO:0046872;GO:0016491	MF:iron-sulfur cluster binding;MF:metal ion binding;MF:oxidoreductase activity;	K06871	------	------	------
orf1349	2.458	1.2974	1.55483e-14	8.05794e-14	yes	up	ref_gene	mRNA	22.73	27.88	31.1	64.6	68.1	64.35	65.6833	27.2367	DUF3114 domain-containing protein [Streptococcus thermophilus]	------	------	------	------	------	------
orf1636	2.486	1.31371	1.66518e-14	8.60772e-14	yes	up	ref_gene	mRNA	46.28	43.96	53.74	114.34	133.79	102.88	117.003	47.9933	urease accessory protein UreD [Streptococcus thermophilus]	GO:0006807;GO:0005737;GO:0016151	BP:nitrogen compound metabolic process;CC:cytoplasm;MF:nickel cation binding;	K03190	ureD	------	------
orf0979	2.104	1.07334	2.25678e-14	1.16063e-13	yes	up	ref_gene	mRNA	80.35	88.87	96.32	171.74	188.87	185.33	181.98	88.5133	fibronectin-binding domain-containing protein [Streptococcus thermophilus]	GO:0072344;GO:0043023;GO:0000049	BP:rescue of stalled ribosome;MF:ribosomal large subunit binding;MF:tRNA binding;	------	------	------	------
orf1818	0.318	-1.65273	2.51617e-14	1.28827e-13	yes	down	ref_gene	mRNA	183.34	182.43	190.38	71.8	59.7	51.09	60.8633	185.383	hypothetical protein X839_09110 [Streptococcus thermophilus MTH17CL396]	------	------	------	------	------	------
orf0628	0.163	-2.61825	2.92412e-14	1.49241e-13	yes	down	ref_gene	mRNA	8.23	10.49	8.33	2.18	1.03	1.12	1.44333	9.01667	ABC transporter [Streptococcus thermophilus]	------	------	------	------	------	------
novel0040	0.426	-1.23059	2.93695e-14	1.49517e-13	yes	down	novel_gene	unknown	2800.3	3936.39	3659.76	1725.82	1464.65	1471.76	1554.08	3465.48	protein of unknown function [Streptococcus thermophilus]	------	------	------	------	------	------
orf0766	2.588	1.37211	3.69797e-14	1.86378e-13	yes	up	ref_gene	mRNA	65.36	66.24	95.48	200.01	191.01	196.35	195.79	75.6933	hypothetical protein [Streptococcus thermophilus]	------	------	------	------	------	------
orf1629	2.46	1.29873	5.04225e-14	2.52237e-13	yes	up	ref_gene	mRNA	8.47	7.92	9.74	19.18	20.38	23.43	20.9967	8.71	MFS transporter [Streptococcus thermophilus]	GO:0016021;GO:0005886;GO:0022857	CC:integral component of membrane;CC:plasma membrane;MF:transmembrane transporter activity;	K08217	mef	------	------
orf1322	3.217	1.68576	5.36264e-14	2.67601e-13	yes	up	ref_gene	mRNA	37.62	55.75	62.8	142.06	145.89	215.22	167.723	52.0567	NAD-dependent oxidoreductase [Streptococcus thermophilus]	------	------	------	------	------	------
orf1372	3.189	1.67306	5.38062e-14	2.67835e-13	yes	up	ref_gene	mRNA	12.54	15.19	20.97	41.21	56.56	55.02	50.93	16.2333	membrane protein [Streptococcus thermophilus ASCC 1275]	GO:0030026;GO:0016021;GO:0005384	BP:cellular manganese ion homeostasis;CC:integral component of membrane;MF:manganese ion transmembrane transporter activity;	K22736	------	------	------
orf1970	0.255	-1.97164	9.30685e-14	4.57625e-13	yes	down	ref_gene	mRNA	34.03	34.42	33.17	10.41	8.35	7.21	8.65667	33.8733	MULTISPECIES: vitamin B12 independent methionine synthase [Streptococcus]	GO:0009086;GO:0032259;GO:0003871;GO:0008270	BP:methionine biosynthetic process;BP:methylation;MF:5-methyltetrahydropteroyltriglutamate-homocysteine S-methyltransferase activity;MF:zinc ion binding;	------	------	------	------
orf1491	2.279	1.1884	1.62392e-13	7.94615e-13	yes	up	ref_gene	mRNA	591.49	588.79	777.86	1311.75	1589.71	1456.3	1452.59	652.713	CHAP domain-containing protein [Streptococcus thermophilus]	------	------	K21471	cwlO	------	------
orf1733	2.69	1.42779	1.84493e-13	9.00577e-13	yes	up	ref_gene	mRNA	11.46	10.72	13.86	31.9	35.79	27.13	31.6067	12.0133	AEC family transporter [Streptococcus thermophilus]	GO:0055085;GO:0016021	BP:transmembrane transport;CC:integral component of membrane;	K24180	mleP	------	------
orf1693	0.492	-1.02457	2.05311e-13	9.99777e-13	yes	down	ref_gene	mRNA	1407.34	1281.25	1411.43	617.28	707.15	647.11	657.18	1366.67	aminopeptidase C [Streptococcus thermophilus]	GO:0004177;GO:0004197;GO:0008234	MF:aminopeptidase activity;MF:cysteine-type endopeptidase activity;MF:cysteine-type peptidase activity;	K01372	pepC	------	------
orf1430	2.155	1.10771	2.53399e-13	1.23097e-12	yes	up	ref_gene	mRNA	64.94	73.74	81.89	151.76	157.98	159.25	156.33	73.5233	glycoside hydrolase family 73 protein [Streptococcus thermophilus]	GO:0008152;GO:0071555;GO:0005576;GO:0003796;GO:0004040	BP:metabolic process;BP:cell wall organization;CC:extracellular region;MF:lysozyme activity;MF:amidase activity;	------	------	------	------
orf0961	2.654	1.40799	2.79426e-13	1.3509e-12	yes	up	ref_gene	mRNA	224.48	243.32	384.22	659.53	763.61	788.11	737.083	284.007	oligopeptide:H+ symporter [Streptococcus thermophilus]	GO:0006857;GO:0016021;GO:0005886;GO:1904680;GO:0042802	BP:oligopeptide transport;CC:integral component of membrane;CC:plasma membrane;MF:peptide transmembrane transporter activity;MF:identical protein binding;	K03305	------	------	------
orf1639	2.317	1.21236	2.94518e-13	1.42045e-12	yes	up	ref_gene	mRNA	56.59	55.81	64.38	134	149.81	120.66	134.823	58.9267	urease accessory protein UreE [Streptococcus thermophilus ASCC 1275]	GO:0006457;GO:0065003;GO:0019627;GO:0005737;GO:0016151;GO:0051082	BP:protein folding;BP:macromolecular complex assembly;BP:urea metabolic process;CC:cytoplasm;MF:nickel cation binding;MF:unfolded protein binding;	K03187	ureE	------	------
orf1475	2.121	1.08467	3.15586e-13	1.51843e-12	yes	up	ref_gene	mRNA	61.31	59.81	74	126.33	141.47	136.45	134.75	65.04	oligoendopeptidase F [Streptococcus thermophilus]	GO:0046872;GO:0004222	MF:metal ion binding;MF:metalloendopeptidase activity;	K08602	pepF	------	------
orf1764	4.073	2.02611	3.69298e-13	1.77263e-12	yes	up	ref_gene	mRNA	14.34	12.6	12.44	42.73	44.81	73.89	53.81	13.1267	------	------	------	------	------	------	------
orf0966	3.902	1.96422	3.70524e-13	1.77429e-12	yes	up	ref_gene	mRNA	3.97	3.24	3.55	19.35	10.55	11.42	13.7733	3.58667	type III-A CRISPR-associated RAMP protein Csm5 [Streptococcus thermophilus]	GO:0051607;GO:0003723	BP:defense response to virus;MF:RNA binding;	K19140	csm5	------	------
orf0055	0.402	-1.31304	4.18856e-13	1.99625e-12	yes	down	ref_gene	mRNA	492.56	684.35	606.27	255.99	266.49	210.71	244.397	594.393	hypothetical protein stu0055 [Streptococcus thermophilus LMG 18311]	GO:0016021	CC:integral component of membrane;	------	------	------	------
orf1616	0.475	-1.07436	4.27841e-13	2.03426e-12	yes	down	ref_gene	mRNA	644.38	567.51	577.31	279.67	302.75	254.03	278.817	596.4	16S rRNA (guanin	GO:0005737;GO:0070043	CC:cytoplasm;MF:rRN;	K03501	gidB	------	------
orf0123	0.366	-1.45183	4.32681e-13	2.05243e-12	yes	down	ref_gene	mRNA	47.34	46.44	41.56	17.01	14.85	17.38	16.4133	45.1133	cell wall binding domain protein, truncated [Streptococcus thermophilus CNRZ1066]	------	------	------	------	------	------
orf1049	2.162	1.11222	4.48018e-13	2.11523e-12	yes	up	ref_gene	mRNA	61.13	55.66	66.98	116.75	133.55	140.5	130.267	61.2567	amino acid ABC transporter substrate-binding protein [Streptococcus thermophilus]	------	------	K02030	------	------	------
orf0854	3.113	1.6381	5.31591e-13	2.50394e-12	yes	up	ref_gene	mRNA	14.65	13.59	12.16	55.56	27.91	40.7	41.39	13.4667	polysaccharide pyruvyl transferase family protein [Streptococcus thermophilus]	GO:0016740	MF:transferase activity;	------	------	------	------
orf1509	2.322	1.21566	7.80628e-13	3.65987e-12	yes	up	ref_gene	mRNA	37.57	50.68	50.48	89.44	101.34	124.53	105.103	46.2433	ABC-F family ATP-binding cassette domain-containing protein [Streptococcus thermophilus]	GO:0005524;GO:0003677	MF:ATP binding;MF:DNA binding;	K15738	uup	------	------
novel0006	3.195	1.67581	1.11667e-12	5.22323e-12	yes	up	novel_gene	unknown	64.18	144.92	139.02	353.98	402.49	336.73	364.4	116.04	bacteriophage replication gene A protein (GPA) [Streptococcus mutans GS-5]	------	------	------	------	------	------
orf1087	0.366	-1.4519	1.14026e-12	5.3212e-12	yes	down	ref_gene	mRNA	231.85	155.76	130.22	69.66	59.55	57.2	62.1367	172.61	RNase adapter RapZ [Streptococcus thermophilus]	GO:0005524;GO:0005525	MF:ATP binding;MF:GTP binding;	K06958	rapZ	------	------
orf0133	0.447	-1.16282	1.43951e-12	6.70219e-12	yes	down	ref_gene	mRNA	444.41	454.96	461.79	185.18	218.48	215.1	206.253	453.72	glucosaminidase domain-containing protein [Streptococcus thermophilus]	------	------	------	------	------	------
orf1981	0.171	-2.55189	1.49607e-12	6.9495e-12	yes	down	ref_gene	mRNA	190.57	152.99	146.01	55.76	16.92	14.84	29.1733	163.19	MULTISPECIES: DUF2273 domain-containing protein [Streptococcus]	GO:0016021	CC:integral component of membrane;	------	------	------	------
orf0047	0.425	-1.23466	1.54559e-12	7.16302e-12	yes	down	ref_gene	mRNA	252.87	322	298.62	101.46	129.22	139.15	123.277	291.163	arginine repressor [Streptococcus thermophilus LMG 18311]	GO:0051259;GO:0006526;GO:0005737;GO:0034618;GO:0003700;GO:0003677	BP:protein oligomerization;BP:arginine biosynthetic process;CC:cytoplasm;MF:arginine binding;MF:transcription factor activity, sequence-specific DNA binding;MF:DNA binding;	K03402	argR	------	------
orf0409	2.306	1.20543	1.93824e-12	8.94165e-12	yes	up	ref_gene	mRNA	759.14	1044.52	1008.92	1957.78	2342.3	2313.7	2204.59	937.527	MULTISPECIES: KH domain-containing protein [Streptococcus]	GO:0003723	MF:RNA binding;	K06960	------	------	------
orf0481	3.784	1.91974	1.96981e-12	9.06652e-12	yes	up	ref_gene	mRNA	16.41	14.89	15.03	45.98	56.14	74.63	58.9167	15.4433	MULTISPECIES: DUF2304 domain-containing protein [Streptococcus]	GO:0016021;GO:0016740	CC:integral component of membrane;MF:transferase activity;	------	------	------	------
orf1836	0.384	-1.37938	2.01524e-12	9.25449e-12	yes	down	ref_gene	mRNA	86.1	109.6	109.83	40.22	41.89	35.68	39.2633	101.843	conserved hypothetical protein, truncated [Streptococcus thermophilus LMG 18311]	------	------	------	------	------	------
orf0504	3.576	1.8384	2.02388e-12	9.27304e-12	yes	up	ref_gene	mRNA	7.08	7.86	6.45	34.69	19.23	21.78	25.2333	7.13	IS861, transposase (orf2), IS3 family, truncated [Streptococcus thermophilus CNRZ1066]	------	------	K07497	------	------	------
orf1998	0.499	-1.00325	2.09749e-12	9.58854e-12	yes	down	ref_gene	mRNA	237.76	208.49	221.89	114.45	110.68	100.35	108.493	222.713	tRNA uridine-5-carboxymethylaminomethyl(34) synthesis enzyme MnmG [Streptococcus thermophilus]	GO:0002098;GO:0005737;GO:0050660	BP:tRNA wobble uridine modification;CC:cytoplasm;MF:flavin adenine dinucleotide binding;	K03495	gidA	------	------
orf0551	2.736	1.45216	2.1504e-12	9.80815e-12	yes	up	ref_gene	mRNA	780.52	536.14	513.59	2020.14	1626.17	1241.77	1629.36	610.083	PTS sugar transporter subunit IIA [Streptococcus thermophilus]	GO:0006814;GO:0009401;GO:0016021;GO:0005886;GO:0015293;GO:0016740	BP:sodium ion transport;BP:phosphoenolpyruvate-dependent sugar phosphotransferase system;CC:integral component of membrane;CC:plasma membrane;MF:symporter activity;MF:transferase activity;	------	------	------	------
orf0493	2.291	1.19574	2.34103e-12	1.06535e-11	yes	up	ref_gene	mRNA	143.82	170.67	188.08	341.7	420.28	393.89	385.29	167.523	DUF1831 domain-containing protein [Streptococcus thermophilus]	------	------	------	------	------	------
orf0212	0.439	-1.18768	2.81084e-12	1.2734e-11	yes	down	ref_gene	mRNA	265.25	238.95	244.95	114.37	122.16	88.09	108.207	249.717	LacI family DNA-binding transcriptional regulator [Streptococcus thermophilus]	GO:0006355;GO:0003677	BP:regulation of transcription, DNA-templated;MF:DNA binding;	K03484	scrR	------	------
orf1617	0.5	-1.00025	3.13402e-12	1.41663e-11	yes	down	ref_gene	mRNA	293.13	263.6	319.75	139.36	149.65	139.59	142.867	292.16	K+ transporter (Trk), membrane-spanning protein [Streptococcus thermophilus]	GO:0016021;GO:0008324	CC:integral component of membrane;MF:cation transmembrane transporter activity;	K03498	trkH	------	------
orf0625	0.232	-2.10595	3.36878e-12	1.51934e-11	yes	down	ref_gene	mRNA	17.25	18.61	17	4.06	4.09	4.09	4.08	17.62	ATP-binding cassette domain-containing protein [Streptococcus thermophilus]	------	------	K01990	------	------	------
orf1663	0.469	-1.09115	3.55522e-12	1.59629e-11	yes	down	ref_gene	mRNA	242.65	194.33	196.29	89.41	100.67	103.01	97.6967	211.09	site-specific tyrosine recombinase XerD [Streptococcus thermophilus]	GO:0006313;GO:0005737;GO:0009037;GO:0003677	BP:transposition, DNA-mediated;CC:cytoplasm;MF:tyrosine-based site-specific recombinase activity;MF:DNA binding;	------	------	------	------
orf0375	2.312	1.20905	3.62645e-12	1.62465e-11	yes	up	ref_gene	mRNA	19.64	25.08	27.59	52.72	53.25	58.32	54.7633	24.1033	cysteine ABC transporter substrate-binding protein [Streptococcus thermophilus]	GO:0016020;GO:0015276	CC:membrane;MF:ligand-gated ion channel activity;	K02030	------	------	------
orf0301	0.473	-1.08102	4.29909e-12	1.91324e-11	yes	down	ref_gene	mRNA	800.3	861.26	865.24	316.19	404.29	452.05	390.843	842.267	PDZ domain-containing protein [Streptococcus thermophilus]	------	------	K07177	------	------	------
novel0046	0.33	-1.59831	4.80172e-12	2.12286e-11	yes	down	novel_gene	unknown	275.54	338.93	313.45	131.09	114.18	60.86	102.043	309.307	FTR1 family iron permease [Streptococcus thermophilus]	------	------	K07243	efeU	------	------
orf1766	2.495	1.31932	5.84144e-12	2.57688e-11	yes	up	ref_gene	mRNA	48.29	67.43	80.66	138.47	164.89	179.03	160.797	65.46	VanZ family protein [Streptococcus thermophilus]	GO:0016021	CC:integral component of membrane;	------	------	------	------
orf1014	0.439	-1.18791	6.17619e-12	2.7186e-11	yes	down	ref_gene	mRNA	739.81	843.68	824.22	279.63	386.01	394.98	353.54	802.57	hypothetical protein [Streptococcus thermophilus]	------	------	------	------	------	------
orf0449	0.481	-1.05448	6.54722e-12	2.87564e-11	yes	down	ref_gene	mRNA	91.65	103.08	104.63	48.74	47.32	46.39	47.4833	99.7867	type IV toxin-antitoxin system AbiEi family antitoxin domain-containing protein [Streptococcus thermophilus]	------	------	------	------	------	------
orf1350	2.392	1.25819	6.61561e-12	2.89936e-11	yes	up	ref_gene	mRNA	21.17	28.66	32.19	64.41	68.21	59.41	64.01	27.34	alpha/beta hydrolase [Streptococcus thermophilus]	------	------	------	------	------	------
orf1794	0.476	-1.07028	7.01707e-12	3.06086e-11	yes	down	ref_gene	mRNA	513.2	514.58	446.41	250.31	239.25	195.3	228.287	491.397	cyclopropane-fatty-acyl-phospholipid synthase [Streptococcus thermophilus CNRZ1066]	GO:0008610	BP:lipid biosynthetic process;	K00574	cfa	------	------
orf0770	2.275	1.18606	7.59889e-12	3.30159e-11	yes	up	ref_gene	mRNA	21.35	22.17	29.96	54.75	56.56	52.23	54.5133	24.4933	voltage-gated chloride channel family protein [Streptococcus thermophilus]	GO:0006821;GO:0016021;GO:0005247	BP:chloride transport;CC:integral component of membrane;MF:voltage-gated chloride channel activity;	------	------	------	------
orf0566	4.44	2.15055	8.27287e-12	3.57899e-11	yes	up	ref_gene	mRNA	8.68	10.68	13.22	41.66	46.24	57.94	48.6133	10.86	hypothetical protein [Streptococcus thermophilus]	------	------	------	------	------	------
orf1207	0.468	-1.09505	9.64205e-12	4.16239e-11	yes	down	ref_gene	mRNA	111.17	105.67	101.17	50.96	52.77	42.55	48.76	106.003	hypothetical protein [Streptococcus thermophilus]	------	------	------	------	------	------
orf1243	2.077	1.05476	9.90195e-12	4.26546e-11	yes	up	ref_gene	mRNA	1335.52	1393.43	1473.84	2852.92	3215.73	2448.75	2839.13	1400.93	manganese transport protein, NRAMP family [Streptococcus thermophilus CNRZ1066]	GO:0016021;GO:0005886;GO:0046873;GO:0046872;GO:0015293	CC:integral component of membrane;CC:plasma membrane;MF:metal ion transmembrane transporter activity;MF:metal ion binding;MF:symporter activity;	K03322	mntH	------	------
orf1057	2.139	1.09677	1.1112e-11	4.7765e-11	yes	up	ref_gene	mRNA	35.83	36.42	37.21	76.23	85.22	67.79	76.4133	36.4867	YeiH family protein [Streptococcus thermophilus]	------	------	------	------	------	------
orf1028	0.187	-2.41696	1.51464e-11	6.42844e-11	yes	down	ref_gene	mRNA	7.9	7.85	4.56	1.59	1.05	1.11	1.25	6.77	DNA-processing protein DprA [Streptococcus thermophilus]	GO:0009294	BP:DNA mediated transformation;	K04096	smf	------	------
orf0970	2.615	1.38691	1.56911e-11	6.64564e-11	yes	up	ref_gene	mRNA	4.45	4.22	3.37	12.05	9.96	8.73	10.2467	4.01333	type III-A CRISPR-associated protein Cas10/Csm1 [Streptococcus thermophilus]	------	------	K07016	csm1	------	------
orf0730	0.443	-1.17401	1.92644e-11	8.1249e-11	yes	down	ref_gene	mRNA	866.37	1198.86	1076.63	471.83	428.72	535.59	478.713	1047.29	hypothetical protein STND_1156 [Streptococcus thermophilus ND03]	------	------	------	------	------	------
orf1549	2.827	1.49927	3.02334e-11	1.26192e-10	yes	up	ref_gene	mRNA	75.02	53.78	62.22	129.01	181.32	231.45	180.593	63.6733	MarR family transcriptional regulator [Streptococcus vestibularis]	GO:0003700	MF:transcription factor activity, sequence-specific DNA binding;	------	------	------	------
orf1860	0.099	-3.33159	3.06796e-11	1.27789e-10	yes	down	ref_gene	mRNA	18.59	17.92	15.53	1.13	2	2.1	1.74333	17.3467	MULTISPECIES: prepilin-type N-terminal cleavage/methylation domain-containing protein [Streptococcus]	GO:0015628;GO:0030420;GO:0016021;GO:0015627	BP:protein secretion by the type II secretion system;BP:establishment of competence for transformation;CC:integral component of membrane;CC:type II protein secretion system complex;	K02245	comGC	------	------
orf0888	0.39	-1.35946	3.95243e-11	1.64291e-10	yes	down	ref_gene	mRNA	15.89	16.13	13.01	6.71	5.04	5.45	5.73333	15.01	ISL3-like element IS1193 family transposase [Streptococcus thermophilus]	------	------	K07485	------	------	------
orf1607	3.102	1.63307	4.3436e-11	1.79809e-10	yes	up	ref_gene	mRNA	4.62	3.81	4.41	15.99	11.64	11.6	13.0767	4.28	conserved protein of unknown function [Streptococcus thermophilus]	------	------	------	------	------	------
orf0400	2.686	1.42532	4.4495e-11	1.83816e-10	yes	up	ref_gene	mRNA	18.55	18.44	24.66	48.03	48.76	67.76	54.85	20.55	QueT transporter family protein [Streptococcus thermophilus]	GO:0016021	CC:integral component of membrane;	------	------	------	------
orf1295	2.145	1.10095	4.87127e-11	2.00828e-10	yes	up	ref_gene	mRNA	58.86	56.72	66.73	114.3	120.73	152.62	129.217	60.77	MULTISPECIES: SsrA-binding protein SmpB [Streptococcus]	GO:0070929;GO:0005737;GO:0003677;GO:0003723	BP:trans-translation;CC:cytoplasm;MF:DNA binding;MF:RNA binding;	K03664	smpB	------	------
orf0480	2.469	1.30375	6.02032e-11	2.47693e-10	yes	up	ref_gene	mRNA	63.09	62.99	53.25	189	102.07	147.09	146.053	59.7767	glycosyl transferase [Streptococcus thermophilus CNRZ1066]	------	------	------	------	------	------
orf1567	0.388	-1.36497	7.48219e-11	3.06587e-10	yes	down	ref_gene	mRNA	933.94	617.97	603.63	264.3	342.71	225.54	277.517	718.513	acetoin utilization protein, truncated [Streptococcus thermophilus CNRZ1066]	------	------	K04767	acuB	------	------
orf1582	2.236	1.16068	7.56501e-11	3.09352e-10	yes	up	ref_gene	mRNA	46.8	58.22	75.63	125.04	139.02	130.18	131.413	60.2167	polysaccharide biosynthesis protein [Streptococcus thermophilus]	GO:0016021;GO:0005886	CC:integral component of membrane;CC:plasma membrane;	------	------	------	------
orf1485	0.272	-1.87753	7.77728e-11	3.16747e-10	yes	down	ref_gene	mRNA	35.14	39.62	26.73	9.13	8.15	10.48	9.25333	33.83	hypothetical protein [Streptococcus thermophilus]	------	------	------	------	------	------
orf0192	0.413	-1.27521	8.12923e-11	3.30414e-10	yes	down	ref_gene	mRNA	54.37	73.36	65.07	28.78	23.86	26.7	26.4467	64.2667	unknown protein [Streptococcus thermophilus LMG 18311]	------	------	------	------	------	------
orf1320	0.471	-1.08522	8.34946e-11	3.38002e-10	yes	down	ref_gene	mRNA	350.6	267	275.61	159.95	128.54	128.83	139.107	297.737	NUDIX hydrolase [Streptococcus thermophilus]	GO:0016787	MF:hydrolase activity;	K03574	mutT	------	------
orf0813	2.054	1.03831	1.06752e-10	4.29564e-10	yes	up	ref_gene	mRNA	325.96	457.04	401.29	745.97	858.3	803.5	802.59	394.763	EbsA family protein [Streptococcus thermophilus]	GO:0016021	CC:integral component of membrane;	------	------	------	------
orf1664	0.478	-1.06371	1.12351e-10	4.51195e-10	yes	down	ref_gene	mRNA	273.37	218.67	219.17	104.32	121.07	113.1	112.83	237.07	CBS domain-containing protein [Streptococcus thermophilus]	------	------	------	------	------	------
orf1637	2.332	1.2218	1.20722e-10	4.82887e-10	yes	up	ref_gene	mRNA	30.92	26.08	35.71	64.17	80.46	68.8	71.1433	30.9033	MULTISPECIES: urease accessory protein UreG [Lactobacillales]	GO:0006807;GO:0005737;GO:0016151;GO:0003924;GO:0005525	BP:nitrogen compound metabolic process;CC:cytoplasm;MF:nickel cation binding;MF:GTPase activity;MF:GTP binding;	K03189	ureG	------	------
orf1332	2.046	1.03257	1.26975e-10	5.06895e-10	yes	up	ref_gene	mRNA	52.96	51.73	69.53	118.26	120.6	108.43	115.763	58.0733	DNA topoisomerase IV (subunit C) [Streptococcus thermophilus LMG 18311]	GO:0006265;GO:0007059;GO:0019897;GO:0005694;GO:0003677;GO:0003918;GO:0005524	BP:DNA topological change;BP:chromosome segregation;CC:extrinsic component of plasma membrane;CC:chromosome;MF:DNA binding;MF:DNA topoisomerase type I;MF:ATP binding;	K02621	parC	------	------
orf1236	0.468	-1.09578	1.36636e-10	5.44382e-10	yes	down	ref_gene	mRNA	50.51	51.33	51.09	27.64	22.3	20.24	23.3933	50.9767	hypothetical protein [Streptococcus thermophilus]	------	------	------	------	------	------
orf1555	0.39	-1.35819	1.66919e-10	6.61117e-10	yes	down	ref_gene	mRNA	54.4	41.87	45.48	24.08	14.66	15.78	18.1733	47.25	recombination regulator RecX [Streptococcus thermophilus]	GO:0006282;GO:0005737	BP:regulation of DNA repair;CC:cytoplasm;	K03565	recX	------	------
orf0374	2.631	1.39565	2.14595e-10	8.4332e-10	yes	up	ref_gene	mRNA	6.13	8.95	8.96	20.83	20.16	21.14	20.71	8.01333	polar amino acid ABC uptake transporter ATP-binding protein [Streptococcus thermophilus LMG 18311]	GO:0015424;GO:0042626;GO:0005524	MF:amino acid-transporting ATPase activity;MF:ATPase activity, coupled to transmembrane movement of substances;MF:ATP binding;	K02028	------	------	------
orf0724	2.039	1.02766	2.15607e-10	8.4565e-10	yes	up	ref_gene	mRNA	73.63	73.13	97.69	170.76	162.99	156.76	163.503	81.4833	SDR family oxidoreductase [Streptococcus thermophilus]	GO:0016491	MF:oxidoreductase activity;	K07124	------	------	------
orf1515	0.455	-1.13563	2.60891e-10	1.0193e-09	yes	down	ref_gene	mRNA	149.66	159.24	215.73	66.56	80.98	87.65	78.3967	174.877	acetyltransferase, GNAT family, truncated [Streptococcus thermophilus LMG 18311]	GO:0008080	MF:N-acetyltransferase activity;	------	------	------	------
orf0574	2.155	1.10787	2.70395e-10	1.05439e-09	yes	up	ref_gene	mRNA	38.53	38.69	49.64	75.34	91.92	101.69	89.65	42.2867	DUF1846 domain-containing protein [Streptococcus thermophilus]	------	------	------	------	------	------
orf1882	2.037	1.02635	2.91033e-10	1.13267e-09	yes	up	ref_gene	mRNA	194.5	211.62	269.33	451.46	480.28	409.58	447.107	225.15	endopeptidase [Streptococcus thermophilus]	GO:0046872;GO:0004222	MF:metal ion binding;MF:metalloendopeptidase activity;	K07386	pepO	------	------
orf0455	2.208	1.14242	4.26978e-10	1.65536e-09	yes	up	ref_gene	mRNA	494.12	617.67	680.94	1172.75	1499.81	1415.3	1362.62	597.577	hypothetical protein [Streptococcus thermophilus]	GO:0016740	MF:transferase activity;	------	------	------	------
orf1932	0.468	-1.09505	4.60173e-10	1.7733e-09	yes	down	ref_gene	mRNA	301.97	337.29	253.36	134.34	157.72	125.48	139.18	297.54	MULTISPECIES: membrane protein [Lactobacillales]	GO:0016021	CC:integral component of membrane;	------	------	------	------
orf1336	2.78	1.47503	4.60917e-10	1.7733e-09	yes	up	ref_gene	mRNA	39.73	44.97	58.39	117.26	118.91	166.67	134.28	47.6967	DUF1912 family protein [Streptococcus thermophilus]	------	------	------	------	------	------
orf0949	0.192	-2.38086	4.93481e-10	1.88778e-09	yes	down	ref_gene	mRNA	20.25	40.22	31.35	6.66	5.72	5.48	5.95333	30.6067	Transcriptional regulator AraC family [Streptococcus thermophilus]	------	------	------	------	------	------
orf0699	0.485	-1.04442	7.44317e-10	2.81001e-09	yes	down	ref_gene	mRNA	520.4	461.74	499.32	196.73	227.59	292.98	239.1	493.82	GtrA family protein [Streptococcus thermophilus]	GO:0000271;GO:0016021	BP:polysaccharide biosynthetic process;CC:integral component of membrane;	------	------	------	------
orf0140	2.189	1.13038	8.92502e-10	3.36315e-09	yes	up	ref_gene	mRNA	73.59	90.72	100.46	163.93	168.5	241.95	191.46	88.2567	Conserved hypothetical, predicted membrane protein (TMS3) [Streptococcus thermophilus LMG 18311]	GO:0016021	CC:integral component of membrane;	------	------	------	------
orf0191	0.47	-1.08915	8.95279e-10	3.36732e-09	yes	down	ref_gene	mRNA	54.29	64.08	65.81	26.08	28.28	31.33	28.5633	61.3933	unknown protein [Streptococcus thermophilus LMG 18311]	------	------	------	------	------	------
orf1638	2.004	1.0027	9.09521e-10	3.41451e-09	yes	up	ref_gene	mRNA	110.56	114.17	122.23	220.79	264.25	198.24	227.76	115.653	urease accessory protein UreF [Streptococcus thermophilus]	GO:0006807;GO:0005737;GO:0016151	BP:nitrogen compound metabolic process;CC:cytoplasm;MF:nickel cation binding;	K03188	ureF	------	------
orf1193	0.499	-1.0025	1.06202e-09	3.97222e-09	yes	down	ref_gene	mRNA	3923.3	3030.93	2655.83	1563.17	1569.03	1630.93	1587.71	3203.35	DNA starvation/stationary phase protection protein [Streptococcus thermophilus]	GO:0008199;GO:0016722	MF:ferric iron binding;MF:oxidoreductase activity, oxidizing metal ions;	K04047	dps	------	------
orf0430	0.454	-1.13787	1.32422e-09	4.91643e-09	yes	down	ref_gene	mRNA	73.59	73.05	78.27	33.59	36.7	31.87	34.0533	74.97	arsenate reductase family protein [Streptococcus thermophilus]	------	------	K00537	arsC	------	------
orf0284	2.059	1.04185	1.41228e-09	5.20502e-09	yes	up	ref_gene	mRNA	55.61	58.21	74.69	132.71	125.17	128.9	128.927	62.8367	tyrosine-type recombinase/integrase [Streptococcus thermophilus]	------	------	------	------	------	------
orf0836	2.277	1.18713	1.46999e-09	5.398e-09	yes	up	ref_gene	mRNA	34.84	27.14	29.16	66.87	66.21	74.65	69.2433	30.38	chloride channel protein [Streptococcus thermophilus]	------	------	------	------	------	------
orf1062	2.38	1.25126	1.73077e-09	6.28689e-09	yes	up	ref_gene	mRNA	31.19	25.71	22.46	52.25	60.52	75.09	62.62	26.4533	hypothetical protein [Streptococcus thermophilus]	------	------	------	------	------	------
orf1381	2.218	1.14932	2.10015e-09	7.58763e-09	yes	up	ref_gene	mRNA	11	13.18	12.42	31.55	27.14	20.31	26.3333	12.2	GHKL domain-containing protein [Streptococcus thermophilus]	GO:0016021;GO:0016301	CC:integral component of membrane;MF:kinase activity;	------	------	------	------
orf1990	0.481	-1.0546	2.22364e-09	8.01941e-09	yes	down	ref_gene	mRNA	209.81	259.91	247.05	138.46	109.5	93.07	113.677	238.923	TetR/AcrR family transcriptional regulator C-terminal domain-containing protein [Streptococcus thermophilus]	GO:0003677	MF:DNA binding;	------	------	------	------
orf1086	0.454	-1.13788	2.38717e-09	8.57849e-09	yes	down	ref_gene	mRNA	177.27	123.22	108.08	63.33	61.71	57.47	60.8367	136.19	YvcK family protein [Streptococcus thermophilus]	GO:0008360;GO:0005737;GO:0043743	BP:regulation of cell shape;CC:cytoplasm;MF:LPP;	------	------	------	------
orf0967	4.852	2.27863	2.43558e-09	8.72137e-09	yes	up	ref_gene	mRNA	1.35	1.65	1.12	9.59	5.65	4.37	6.53667	1.37333	type III-A CRISPR-associated RAMP protein Csm4 [Streptococcus thermophilus]	GO:0051607;GO:0003723	BP:defense response to virus;MF:RNA binding;	K19139	csm4	------	------
orf1796	0.312	-1.67933	2.49399e-09	8.89892e-09	yes	down	ref_gene	mRNA	16.6	32.01	22.35	7.17	8.28	6.41	7.28667	23.6533	transposase [Streptococcus thermophilus]	------	------	K07485	------	------	------
orf1503	0.483	-1.05052	3.20758e-09	1.13447e-08	yes	down	ref_gene	mRNA	827.43	576.99	712.41	351.14	341.1	363.93	352.057	705.61	MarR family transcriptional regulator [Streptococcus thermophilus]	GO:0003700	MF:transcription factor activity, sequence-specific DNA binding;	------	------	------	------
orf1434	0.467	-1.09761	3.40989e-09	1.20391e-08	yes	down	ref_gene	mRNA	200.11	233.42	226.38	86.63	116.38	107.89	103.633	219.97	MULTISPECIES: DNA replication initiation control protein YabA [Lactobacillales]	GO:0006260	BP:DNA replication;	------	------	------	------
orf1861	0.185	-2.43291	3.49732e-09	1.23262e-08	yes	down	ref_gene	mRNA	5.03	4.1	4.21	0.98	0.44	1.01	0.81	4.44667	type II secretion system F family protein [Streptococcus thermophilus]	GO:0016021;GO:0005886	CC:integral component of membrane;CC:plasma membrane;	K02244	comGB	------	------
orf0671	2.123	1.08589	3.72026e-09	1.30891e-08	yes	up	ref_gene	mRNA	62.07	48.12	66.21	116.33	125.22	133.2	124.917	58.8	sortase, truncated [Streptococcus thermophilus LMG 18311]	------	------	K07284	srtA	------	------
orf0965	4.759	2.25055	3.84671e-09	1.35104e-08	yes	up	ref_gene	mRNA	0.6	0.94	0.67	4.63	2.15	3.54	3.44	0.736667	type III-A CRISPR-associated protein Csm6 [Streptococcus thermophilus]	------	------	------	------	------	------
orf1073	0.479	-1.06092	4.33206e-09	1.51622e-08	yes	down	ref_gene	mRNA	17.63	18.65	17.84	9.34	7.38	8.73	8.48333	18.04	IS256 family transposase [Streptococcus thermophilus]	GO:0006313;GO:0004803;GO:0003677	BP:transposition, DNA-mediated;MF:transposase activity;MF:DNA binding;	K07493	------	------	------
orf0876	0.477	-1.06689	6.35716e-09	2.20333e-08	yes	down	ref_gene	mRNA	229.72	270.99	283.41	117.1	142.58	120.11	126.597	261.373	cation diffusion facilitator family transporter [Streptococcus thermophilus]	GO:0016021;GO:0008324	CC:integral component of membrane;MF:cation transmembrane transporter activity;	------	------	------	------
orf0560	3.404	1.76714	6.36082e-09	2.20333e-08	yes	up	ref_gene	mRNA	2.63	2.28	2.5	9.89	6.37	8.66	8.30667	2.47	LysE family translocator [Streptococcus thermophilus]	GO:0006865;GO:0016021;GO:0005886	BP:amino acid transport;CC:integral component of membrane;CC:plasma membrane;	------	------	------	------
orf1975	0.18	-2.47674	7.56447e-09	2.6113e-08	yes	down	ref_gene	mRNA	28.7	27.52	23.7	7.66	1.97	4.96	4.86333	26.64	diacylglycerol kinase family lipid kinase [Streptococcus thermophilus]	------	------	------	------	------	------
orf1712	3.243	1.69727	9.94241e-09	3.40883e-08	yes	up	ref_gene	mRNA	5.48	5.78	7.58	23.79	21.07	15.74	20.2	6.28	Uncharacterized conserved protein [Streptococcus thermophilus ND03]	------	------	------	------	------	------
orf1324	2.606	1.38207	1.07689e-08	3.67967e-08	yes	up	ref_gene	mRNA	33.44	48.05	49.52	85.6	112.76	144.6	114.32	43.67	oxidoreductase, truncated [Streptococcus thermophilus CNRZ1066]	GO:0000166	MF:nucleotide binding;	------	------	------	------
orf0506	2.756	1.46269	1.18666e-08	4.04105e-08	yes	up	ref_gene	mRNA	15.93	13.46	12.97	51.83	33.58	31.38	38.93	14.12	TatD family hydrolase [Streptococcus thermophilus]	GO:0016788	MF:hydrolase activity, acting on ester bonds;	------	------	------	------
orf0135	0.174	-2.52242	1.48545e-08	5.03306e-08	yes	down	ref_gene	mRNA	1633.43	1319.42	905.71	337.83	137.55	194.14	223.173	1286.19	molecular chaperone GrpE [Streptococcus thermophilus]	------	------	K03687	------	------	------
orf0567	3.351	1.74472	1.64178e-08	5.53484e-08	yes	up	ref_gene	mRNA	34.25	74.94	112.53	244.43	266.84	251	254.09	73.9067	MULTISPECIES: hypothetical protein [Lactobacillales]	------	------	------	------	------	------
orf1045	2.511	1.3284	2.31272e-08	7.70653e-08	yes	up	ref_gene	mRNA	14.21	18.33	20.14	34.74	42.29	54.35	43.7933	17.56	alcohol dehydrogenase catalytic domain-containing protein [Streptococcus thermophilus]	------	------	------	------	------	------
orf0767	2.087	1.06131	2.34524e-08	7.78913e-08	yes	up	ref_gene	mRNA	92.54	88.43	130.48	179.6	218.56	247.09	215.083	103.817	flavodoxin [Streptococcus thermophilus]	GO:0010181;GO:0009055	MF:FMN binding;MF:electron carrier activity;	------	------	------	------
novel0041	2.241	1.16434	2.9935e-08	9.85303e-08	yes	up	novel_gene	unknown	287.78	355.52	248.91	866.45	697.89	563.79	709.377	297.403	ferredoxin [Streptococcus thermophilus]	------	------	K05337	fer	------	------
orf1380	2.12	1.08413	3.43247e-08	1.11791e-07	yes	up	ref_gene	mRNA	25.18	25.69	35.33	71.71	55.89	52.26	59.9533	28.7333	response regulator [Streptococcus thermophilus LMG 18311]	GO:0000160;GO:0003677	BP:phosphorelay signal transduction system;MF:DNA binding;	------	------	------	------
orf1076	0.399	-1.32383	4.54763e-08	1.47396e-07	yes	down	ref_gene	mRNA	10.2	9.5	8.36	4.27	3.22	3.51	3.66667	9.35333	type I restriction-modification system restriction subunit, truncated [Streptococcus thermophilus LMG 18311]	------	------	------	------	------	------
orf1043	2.745	1.4566	4.57649e-08	1.48093e-07	yes	up	ref_gene	mRNA	8.29	8.08	10.82	19.5	23.12	31.43	24.6833	9.06333	alcohol dehydrogenase I, truncated [Streptococcus thermophilus LMG 18311]	------	------	------	------	------	------
orf0853	3.626	1.85843	4.81881e-08	1.55436e-07	yes	up	ref_gene	mRNA	5.36	5.4	6.45	33.99	9.97	17.89	20.6167	5.73667	exopolysaccharide gene cluster protein [Streptococcus thermophilus]	GO:0030166;GO:0016020;GO:0046872;GO:0030158	BP:proteoglycan biosynthetic process;CC:membrane;MF:metal ion binding;MF:protein xylosyltransferase activity;	------	------	------	------
orf1377	8.719	3.12416	5.14251e-08	1.65348e-07	yes	up	ref_gene	mRNA	3.76	2.49	4.53	42.07	37.1	12.78	30.65	3.59333	MULTISPECIES: ABC transporter permease [Streptococcus]	GO:0016021	CC:integral component of membrane;	K01992	------	------	------
orf1817	0.445	-1.16894	6.49776e-08	2.08259e-07	yes	down	ref_gene	mRNA	85.08	77.83	92.12	40.22	35.76	39.11	38.3633	85.01	conserved hypothetical protein, truncated [Streptococcus thermophilus LMG 18311]	------	------	------	------	------	------
orf0124	0.418	-1.2573	7.47548e-08	2.38458e-07	yes	down	ref_gene	mRNA	49.07	39.52	36.35	14.66	21.39	15.81	17.2867	41.6467	Transposase [Streptococcus thermophilus LMD-9]	------	------	K07498	------	------	------
novel0061	2.267	1.18074	9.89476e-08	3.11199e-07	yes	up	novel_gene	unknown	734.72	767.69	890.56	2303.38	2060.16	2043.46	2135.67	797.657	hypothetical protein Q616_SPPC00750G0001, partial [Streptococcus parasanguinis DORA_23_24]	------	------	------	------	------	------
orf1856	0.189	-2.40524	1.07577e-07	3.35721e-07	yes	down	ref_gene	mRNA	18.45	12.58	11.71	2.61	3.11	2.44	2.72	14.2467	hypothetical protein [Streptococcus thermophilus]	GO:0016021	CC:integral component of membrane;	------	------	------	------
orf1061	0.477	-1.06699	1.19685e-07	3.7178e-07	yes	down	ref_gene	mRNA	174.17	275.97	229.37	100.72	120.01	106.59	109.107	226.503	hypothetical protein [Streptococcus thermophilus]	------	------	------	------	------	------
orf1982	0.158	-2.66623	1.5341e-07	4.7362e-07	yes	down	ref_gene	mRNA	339.65	301.09	329.45	89.53	27.71	35.26	50.8333	323.397	Asp23/Gls24 family envelope stress response protein [Streptococcus thermophilus]	------	------	------	------	------	------
orf0426	2.245	1.16662	1.75902e-07	5.39753e-07	yes	up	ref_gene	mRNA	14.83	18.87	20.5	42.59	45.02	32.54	40.05	18.0667	GNAT family acetyltransferase [Streptococcus thermophilus]	GO:0008080	MF:N-acetyltransferase activity;	------	------	------	------
orf1632	2.759	1.46431	1.88036e-07	5.74364e-07	yes	up	ref_gene	mRNA	3.75	2.56	4.58	11.39	7.84	10.42	9.88333	3.63	amino acid ABC transporter substrate-binding protein [Streptococcus thermophilus]	------	------	K02030	------	------	------
orf0834	2.086	1.06108	1.93025e-07	5.88713e-07	yes	up	ref_gene	mRNA	37.52	32.23	40.13	73.41	79.17	77.95	76.8433	36.6267	conserved protein of unknown function [Streptococcus thermophilus]	GO:0016021	CC:integral component of membrane;	------	------	------	------
orf1876	0.359	-1.47726	1.9822e-07	6.03643e-07	yes	down	ref_gene	mRNA	23.03	17.77	24.09	6.04	9.15	7.99	7.72667	21.63	iron-containing alcohol dehydrogenase [Streptococcus thermophilus]	GO:0046872;GO:0016491	MF:metal ion binding;MF:oxidoreductase activity;	------	------	------	------
orf1373	2.064	1.04567	2.39478e-07	7.18433e-07	yes	up	ref_gene	mRNA	13.69	14.95	21.15	30.41	34.06	36.51	33.66	16.5967	nucleoside phosphorylase [Streptococcus thermophilus]	------	------	------	------	------	------
orf1980	0.168	-2.57182	2.46381e-07	7.38046e-07	yes	down	ref_gene	mRNA	431.39	409.49	367.21	117.71	40.83	43.35	67.2967	402.697	MULTISPECIES: alkaline shock response membrane anchor protein AmaP [Lactobacillales]	GO:0016021	CC:integral component of membrane;	------	------	------	------
orf1352	2.044	1.03168	2.52244e-07	7.53369e-07	yes	up	ref_gene	mRNA	32.65	44.76	44.24	74.36	86.86	86.84	82.6867	40.55	conserved hypothetical protein [Streptococcus thermophilus CNRZ1066]	------	------	------	------	------	------
orf0799	0.461	-1.11562	2.69143e-07	8.00284e-07	yes	down	ref_gene	mRNA	68.41	51.36	53.22	28.33	20.79	30.74	26.62	57.6633	DUF1934 domain-containing protein [Streptococcus thermophilus]	GO:0005840	CC:ribosome;	------	------	------	------
orf1426	2.113	1.07915	2.92006e-07	8.66987e-07	yes	up	ref_gene	mRNA	12.38	12.44	16.84	28.8	23.82	34.28	28.9667	13.8867	protein of unknown function [Streptococcus thermophilus]	------	------	------	------	------	------
novel0045	0.352	-1.50539	3.04285e-07	8.98152e-07	yes	down	novel_gene	unknown	302.73	374.76	322.75	151.78	160.3	61.94	124.673	333.413	deferrochelatase/peroxidase EfeB [Streptococcus thermophilus]	GO:0033212;GO:0016021;GO:0046872;GO:0004601;GO:0020037	BP:iron assimilation;CC:integral component of membrane;MF:metal ion binding;MF:peroxidase activity;MF:heme binding;	K16301	efeB	------	------
orf0233	2.014	1.00996	3.49783e-07	1.02495e-06	yes	up	ref_gene	mRNA	15.29	15.76	14.47	28.47	30.61	31.61	30.23	15.1733	hypothetical protein STHE1630_01858 [Streptococcus thermophilus CNCM I-1630]	GO:0016021	CC:integral component of membrane;	------	------	------	------
orf0851	2.668	1.41594	3.6586e-07	1.06895e-06	yes	up	ref_gene	mRNA	7.37	7.35	5.24	24.12	9.92	18.54	17.5267	6.65333	EpsG family protein [Streptococcus thermophilus]	GO:0016021	CC:integral component of membrane;	------	------	------	------
orf0538	0.188	-2.41146	3.8227e-07	1.11206e-06	yes	down	ref_gene	mRNA	4.57	5.03	4.9	0.49	1.04	1.23	0.92	4.83333	IS1193, transposase, ISL3 family, truncated [Streptococcus thermophilus LMG 18311]	------	------	------	------	------	------
orf1835	0.435	-1.20161	4.50171e-07	1.30207e-06	yes	down	ref_gene	mRNA	27.02	29.55	36.71	14.65	12.39	13.35	13.4633	31.0933	conserved hypothetical protein, truncated [Streptococcus thermophilus LMG 18311]	GO:0016787	MF:hydrolase activity;	------	------	------	------
orf1066	0.315	-1.66625	5.06211e-07	1.45997e-06	yes	down	ref_gene	mRNA	33.74	34.49	31.15	14.75	8.56	8.57	10.6267	33.1267	oleate hydratase [Streptococcus thermophilus]	GO:0006631;GO:0004519;GO:0050151;GO:0071949	BP:fatty acid metabolic process;MF:endonuclease activity;MF:oleate hydratase activity;MF:FAD binding;	------	------	------	------
orf1425	2.327	1.21867	6.1266e-07	1.76446e-06	yes	up	ref_gene	mRNA	16.32	15.78	25.39	37.71	36.93	58.14	44.26	19.1633	Na/Pi cotransporter II-related protein, truncated [Streptococcus thermophilus CNRZ1066]	GO:0030643;GO:0045936	BP:cellular phosphate ion homeostasis;BP:negative regulation of phosphate metabolic process;	------	------	------	------
orf0897	0.352	-1.50737	6.71047e-07	1.92711e-06	yes	down	ref_gene	mRNA	37.7	27.26	25.62	13.96	10.64	7.3	10.6333	30.1933	transposase [Streptococcus thermophilus]	------	------	K07493	------	------	------
orf0053	0.479	-1.06283	7.66077e-07	2.19377e-06	yes	down	ref_gene	mRNA	69.96	67.27	83.78	33.82	35.02	37.86	35.5667	73.67	hypothetical protein [Streptococcus thermophilus]	------	------	------	------	------	------
orf1578	0.397	-1.33198	1.03076e-06	2.91447e-06	yes	down	ref_gene	mRNA	159.58	211.96	188.99	82.81	72.28	80.13	78.4067	186.843	MULTISPECIES: hypothetical protein [Lactobacillales]	------	------	------	------	------	------
orf0798	0.44	-1.1837	1.11296e-06	3.12496e-06	yes	down	ref_gene	mRNA	52.69	36.91	34.11	18.07	19.17	17.22	18.1533	41.2367	conserved hypothetical protein, acetyltransferase, truncated [Streptococcus thermophilus LMG 18311]	GO:0008080	MF:N-acetyltransferase activity;	------	------	------	------
orf0510	0.264	-1.92311	1.11913e-06	3.13791e-06	yes	down	ref_gene	mRNA	35.6	29.86	27.52	11.09	10.5	3.25	8.28	30.9933	IS1193, transposase, ISL3 family, truncated [Streptococcus thermophilus LMG 18311]	------	------	------	------	------	------
orf1034	2.072	1.05109	1.22361e-06	3.40717e-06	yes	up	ref_gene	mRNA	13.59	20.66	19.15	36.15	35.91	37.47	36.51	17.8	ECF transporter S component [Streptococcus thermophilus]	GO:0016020	CC:membrane;	K16788	niaX	------	------
orf0607	0.361	-1.46914	1.29477e-06	3.59538e-06	yes	down	ref_gene	mRNA	8.33	10.61	7.97	3.51	3.1	2.93	3.18	8.97	ISSth1, transposase (orf1), IS3 family [Streptococcus thermophilus LMG 18311]	GO:0006313;GO:0043565;GO:0004803	BP:transposition, DNA-mediated;MF:sequence-specific DNA binding;MF:transposase activity;	K07483	------	------	------
orf1765	3.507	1.81031	1.49409e-06	4.12614e-06	yes	up	ref_gene	mRNA	6.1	6.59	5.9	15.53	21.1	28.9	21.8433	6.19667	------	------	------	------	------	------	------
orf0688	0.453	-1.1418	1.87755e-06	5.12892e-06	yes	down	ref_gene	mRNA	97.06	159.14	120.23	57.07	61.65	55.22	57.98	125.477	hypothetical protein [Streptococcus thermophilus]	GO:0016021	CC:integral component of membrane;	------	------	------	------
orf1816	0.458	-1.12545	1.90795e-06	5.19786e-06	yes	down	ref_gene	mRNA	229.94	241.07	262.46	82.53	147.3	112.83	114.22	244.49	protein of unknown function [Streptococcus thermophilus]	------	------	------	------	------	------
orf1890	2.114	1.08008	1.99133e-06	5.40313e-06	yes	up	ref_gene	mRNA	24.95	28.2	40.25	61.63	67.88	67.93	65.8133	31.1333	conserved membrane protein of unknown function [Streptococcus thermophilus]	------	------	------	------	------	------
orf1012	0.482	-1.05331	2.01536e-06	5.46097e-06	yes	down	ref_gene	mRNA	1159.2	1352.48	1167.34	740.31	652.75	647.61	680.223	1226.34	unknown protein, truncated [Streptococcus thermophilus LMG 18311]	------	------	------	------	------	------
orf0478	2.5	1.32179	2.04005e-06	5.51306e-06	yes	up	ref_gene	mRNA	30.15	37.51	29.69	94.88	62.56	92.51	83.3167	32.45	glycosyl transferase, truncated [Streptococcus thermophilus CNRZ1066]	------	------	------	------	------	------
orf0462	0.469	-1.09258	2.14252e-06	5.77449e-06	yes	down	ref_gene	mRNA	49.08	38.57	40.26	15.91	22.17	21.7	19.9267	42.6367	hypothetical protein [Streptococcus thermophilus]	------	------	------	------	------	------
orf1211	0.452	-1.14665	2.3594e-06	6.34206e-06	yes	down	ref_gene	mRNA	15.12	15.24	11.54	8.68	4.45	5.42	6.18333	13.9667	DUF4062 domain-containing protein, partial [Streptococcus thermophilus]	------	------	------	------	------	------
orf1378	8.781	3.13434	2.70865e-06	7.24222e-06	yes	up	ref_gene	mRNA	7.99	6.89	7.35	101.78	70	18.76	63.5133	7.41	ABC transporter ATP-binding protein [Streptococcus thermophilus ASCC 1275]	GO:0016787;GO:0005524	MF:hydrolase activity;MF:ATP binding;	K01990	------	------	------
orf0201	0.194	-2.36836	2.92018e-06	7.78715e-06	yes	down	ref_gene	mRNA	37.89	37.07	39.47	10.27	3.68	9.03	7.66	38.1433	protein of unknown function [Streptococcus thermophilus]	------	------	K01990	------	------	------
orf0479	2.055	1.03898	3.0809e-06	8.18325e-06	yes	up	ref_gene	mRNA	143.91	192.08	133.66	410.97	258.17	338.46	335.867	156.55	glycosyl transferase, truncated [Streptococcus thermophilus CNRZ1066]	GO:0099621;GO:0016740	MF:undecaprenyl-phosphate 4-deoxy-4-formamido-L-arabinose transferase activity;MF:transferase activity;	------	------	------	------
orf1410	2.231	1.15762	4.14561e-06	1.08822e-05	yes	up	ref_gene	mRNA	11.57	10.19	15.33	24.12	30.56	27.37	27.35	12.3633	beta-glucoside-specific PTS system IIABC component, truncated [Streptococcus thermophilus CNRZ1066]	GO:0009401;GO:0016740	BP:phosphoenolpyruvate-dependent sugar phosphotransferase system;MF:transferase activity;	K02755	bglFa	------	------
orf0186	0.451	-1.15039	4.24208e-06	1.11065e-05	yes	down	ref_gene	mRNA	952.79	822.44	883.97	330.91	494.97	487.69	437.857	886.4	hypothetical protein Y1U_C1647 [Streptococcus thermophilus MN-ZLW-002]	------	------	------	------	------	------
orf1064	0.433	-1.20912	4.37242e-06	1.14329e-05	yes	down	ref_gene	mRNA	12.14	9.85	10.86	4.52	5.19	4.31	4.67333	10.95	conserved membrane protein of unknown function [Streptococcus thermophilus]	GO:0016021;GO:0008233	CC:integral component of membrane;MF:peptidase activity;	------	------	------	------
orf1732	2.543	1.34652	4.90358e-06	1.27556e-05	yes	up	ref_gene	mRNA	12.64	11.07	15.88	29.53	44.72	25.96	33.4033	13.1967	hypothetical protein AVT04_03860 [Streptococcus thermophilus]	------	------	------	------	------	------
orf1000	0.282	-1.82578	5.98035e-06	1.5378e-05	yes	down	ref_gene	mRNA	16.82	10.08	13.33	5.07	3.86	2.39	3.77333	13.41	IS1193, transposase, ISL3 family, truncated [Streptococcus thermophilus LMG 18311]	------	------	------	------	------	------
orf0974	0.495	-1.01365	6.11996e-06	1.5717e-05	yes	down	ref_gene	mRNA	20.35	27.59	24.47	13.17	11.69	10.55	11.8033	24.1367	hypothetical protein stu0956 [Streptococcus thermophilus LMG 18311]	GO:0043571;GO:0051607;GO:0004519;GO:0046872;GO:0003677	BP:maintenance of CRISPR repeat elements;BP:defense response to virus;MF:endonuclease activity;MF:metal ion binding;MF:DNA binding;	K15342	cas1	------	------
orf1047	8.945	3.16112	6.58571e-06	1.68487e-05	yes	up	ref_gene	mRNA	2.02	0.38	1.53	10.59	12.64	12.78	12.0033	1.31	hypothetical protein SMQ301_0892 [Streptococcus thermophilus]	------	------	------	------	------	------
orf0783	2.497	1.31998	7.22705e-06	1.83961e-05	yes	up	ref_gene	mRNA	7.12	8.18	10.34	19.26	23.77	20.65	21.2267	8.54667	DUF1146 family protein [Streptococcus thermophilus]	GO:0016021	CC:integral component of membrane;	------	------	------	------
orf1310	0.48	-1.05973	9.20974e-06	2.33252e-05	yes	down	ref_gene	mRNA	42.69	58.17	61.28	23.04	28.26	26.7	26	54.0467	hypothetical protein [Streptococcus thermophilus]	------	------	------	------	------	------
orf0507	2.766	1.46784	1.02126e-05	2.56397e-05	yes	up	ref_gene	mRNA	11.06	10.38	10.9	38.14	26.08	26.86	30.36	10.78	oligopeptide ABC transporter ATP-binding protein, truncated [Streptococcus thermophilus CNRZ1066]	------	------	------	------	------	------
orf0458	2.421	1.27549	1.23503e-05	3.07766e-05	yes	up	ref_gene	mRNA	27.46	14.84	28.81	48.86	65.64	59.2	57.9	23.7033	hypothetical protein [Streptococcus thermophilus]	------	------	K07052	------	------	------
orf0632	0.347	-1.52867	1.31133e-05	3.25572e-05	yes	down	ref_gene	mRNA	10.39	13.11	12.42	5.62	4.55	2.12	4.09667	11.9733	hypothetical protein [Streptococcus thermophilus]	GO:0016021	CC:integral component of membrane;	------	------	------	------
orf1589	2.157	1.10901	1.3232e-05	3.26909e-05	yes	up	ref_gene	mRNA	33.24	32.7	22.03	69.7	60.67	62.87	64.4133	29.3233	MULTISPECIES: YlxQ-related RNA-binding protein [Streptococcus]	GO:0022625;GO:0003735;GO:0003723	CC:cytosolic large ribosomal subunit;MF:structural constituent of ribosome;MF:RNA binding;	------	------	------	------
orf1507	0.477	-1.06858	1.35679e-05	3.34656e-05	yes	down	ref_gene	mRNA	11.45	11.4	13.4	5.26	5.74	6.03	5.67667	12.0833	NUDIX hydrolase [Streptococcus thermophilus]	------	------	K03574	mutT	------	------
orf1042	0.277	-1.85444	1.35788e-05	3.34656e-05	yes	down	ref_gene	mRNA	15.83	20.87	13.78	5.52	4.58	4.06	4.72	16.8267	hypothetical protein [Streptococcus thermophilus]	------	------	------	------	------	------
orf0599	4.121	2.04309	1.44156e-05	3.53981e-05	yes	up	ref_gene	mRNA	0.35	0.47	0.49	2	1.29	1.97	1.75333	0.436667	MmgE/PrpD family protein [Streptococcus thermophilus]	GO:0016829	MF:lyase activity;	------	------	------	------
orf0038	3.425	1.77626	1.45054e-05	3.55752e-05	yes	up	ref_gene	mRNA	1.32	1.25	1.29	5.54	4.52	2.89	4.31667	1.28667	CHAP domain-containing protein [Streptococcus thermophilus]	------	------	------	------	------	------
novel0055	0.47	-1.09049	1.49924e-05	3.65916e-05	yes	down	novel_gene	unknown	461.34	1081.8	796.88	379.91	421.5	347.65	383.02	780.007	putative uncharacterized protein [Streptococcus thermophilus JIM 8232]	------	------	------	------	------	------
orf0968	2.88	1.52608	1.56404e-05	3.8127e-05	yes	up	ref_gene	mRNA	2.35	3.52	2.98	11.45	6.57	7.13	8.38333	2.95	type III-A CRISPR-associated RAMP protein Csm3 [Streptococcus thermophilus]	GO:0051607;GO:0004519;GO:0003723	BP:defense response to virus;MF:endonuclease activity;MF:RNA binding;	K09002	csm3	------	------
orf1269	2.876	1.52418	1.66852e-05	4.06248e-05	yes	up	ref_gene	mRNA	2.86	4.47	4.54	10.45	8.1	15.3	11.2833	3.95667	carboxymuconolactone decarboxylase family protein [Streptococcus thermophilus]	GO:0004601;GO:0051920	MF:peroxidase activity;MF:peroxiredoxin activity;	------	------	------	------
orf1631	2.169	1.11702	2.89748e-05	6.88835e-05	yes	up	ref_gene	mRNA	3.17	2.56	3.43	9.12	3.72	6.65	6.49667	3.05333	AMP-binding protein [Streptococcus thermophilus]	------	------	------	------	------	------
orf0621	0.27	-1.88974	3.18117e-05	7.53613e-05	yes	down	ref_gene	mRNA	3.09	3.51	2.25	0.69	0.94	0.72	0.783333	2.95	ABC transporter ATP-binding protein [Streptococcus thermophilus]	GO:0042626;GO:0005524	MF:ATPase activity, coupled to transmembrane movement of substances;MF:ATP binding;	K01990	------	------	------
orf0189	0.392	-1.34983	3.38118e-05	7.95385e-05	yes	down	ref_gene	mRNA	31	35.18	21.86	9.44	15.25	10.07	11.5867	29.3467	putative 50S ribosomal protein L33 [Streptococcus thermophilus]	------	------	------	------	------	------
orf1009	2.09	1.06322	3.65019e-05	8.54679e-05	yes	up	ref_gene	mRNA	10.3	8.03	6.42	21.9	14.25	14.96	17.0367	8.25	Fe-S oxidoreductase [Streptococcus thermophilus]	------	------	------	------	------	------
orf0629	0.42	-1.25217	4.18229e-05	9.71371e-05	yes	down	ref_gene	mRNA	12.62	10.81	11.45	5.22	5.55	3.75	4.84	11.6267	conserved hypothetical protein, truncated [Streptococcus thermophilus CNRZ1066]	GO:0016021	CC:integral component of membrane;	K25155	evrB	------	------
orf1162	2.809	1.48989	4.43272e-05	0.000102736	yes	up	ref_gene	mRNA	13.69	12.89	18.32	37.85	60.6	28.9	42.45	14.9667	nucleoid-associated protein [Streptococcus thermophilus]	GO:0009295	CC:nucleoid;	------	------	------	------
orf1716	0.487	-1.03775	5.27159e-05	0.000120905	yes	down	ref_gene	mRNA	42.43	47.65	29.51	25.07	16.2	16.98	19.4167	39.8633	IS861, transposase (orf1), IS3 family, truncated [Streptococcus thermophilus CNRZ1066]	------	------	K07483	------	------	------
orf1699	0.176	-2.50428	5.39677e-05	0.000123495	yes	down	ref_gene	mRNA	726.56	1082.25	852.51	53.04	238.9	168.38	153.44	887.107	IS1239, transposase, IS30 family, truncated [Streptococcus thermophilus CNRZ1066]	GO:0015074;GO:0003676	BP:DNA integration;MF:nucleic acid binding;	------	------	------	------
orf0646	0.282	-1.82722	5.66322e-05	0.000129298	yes	down	ref_gene	mRNA	17.3	11.99	10.08	4.29	3.68	3.31	3.76	13.1233	protein of unknown function [Streptococcus thermophilus]	------	------	------	------	------	------
orf0490	2.369	1.24408	5.89519e-05	0.000134291	yes	up	ref_gene	mRNA	3.54	7.04	9.32	13.1	16.05	17.16	15.4367	6.63333	DNA repair protein RadC [Streptococcus thermophilus]	GO:0046872;GO:0008237	MF:metal ion binding;MF:metallopeptidase activity;	K03630	radC	------	------
orf0850	2.129	1.09023	6.0178e-05	0.00013662	yes	up	ref_gene	mRNA	8.87	8.8	8.97	26.79	10.59	18.6	18.66	8.88	glycosyltransferase family 2 protein [Streptococcus thermophilus]	GO:0016740	MF:transferase activity;	------	------	------	------
orf0025	0.179	-2.48203	6.64124e-05	0.000150435	yes	down	ref_gene	mRNA	14.35	19.39	16.31	5.6	0.38	3.19	3.05667	16.6833	transposase [Streptococcus thermophilus]	------	------	------	------	------	------
orf1348	2.899	1.53578	6.93049e-05	0.00015611	yes	up	ref_gene	mRNA	51.02	37.02	60.32	160.56	185.13	117.74	154.477	49.4533	hypothetical protein [Streptococcus thermophilus]	GO:0016021	CC:integral component of membrane;	------	------	------	------
orf0187	0.381	-1.39398	7.56567e-05	0.000169095	yes	down	ref_gene	mRNA	11.7	11.92	8.79	3.11	4.94	4.21	4.08667	10.8033	hypothetical protein [Streptococcus thermophilus]	------	------	------	------	------	------
orf1697	0.479	-1.06146	7.78704e-05	0.000173658	yes	down	ref_gene	mRNA	6.78	9.17	8.11	3.54	4.43	3.33	3.76667	8.02	acyl-CoA thioesterase 1, truncated [Streptococcus thermophilus LMG 18311]	------	------	------	------	------	------
orf1605	2.022	1.01593	8.25126e-05	0.000183402	yes	up	ref_gene	mRNA	4.87	5.61	5.78	9.88	12.55	9.8	10.7433	5.42	IS1191, transposase, IS256 family, truncated [Streptococcus thermophilus CNRZ1066]	GO:0006313;GO:0004803;GO:0003677	BP:transposition, DNA-mediated;MF:transposase activity;MF:DNA binding;	K07493	------	------	------
orf0785	2.082	1.05784	8.27104e-05	0.000183639	yes	up	ref_gene	mRNA	124.31	122.48	226.09	275.84	406.9	333.95	338.897	157.627	DNA-directed RNA polymerase subunit beta [Streptococcus thermophilus]	GO:0016021;GO:0003899	CC:integral component of membrane;MF:DNA-directed RNA polymerase activity;	------	------	------	------
orf0460	2.168	1.11639	0.000102815	0.000226529	yes	up	ref_gene	mRNA	14.24	14.33	23.72	31.13	40.3	41.97	37.8	17.43	conserved hypothetical protein [Streptococcus thermophilus LMG 18311]	GO:0071586;GO:0016021;GO:0004222	BP:CAAX-box protein processing;CC:integral component of membrane;MF:metalloendopeptidase activity;	------	------	------	------
orf1123	0.422	-1.24519	0.000115837	0.000253559	yes	down	ref_gene	mRNA	28.35	22.47	17.24	11.56	7.74	9.65	9.65	22.6867	hypothetical protein [Streptococcus thermophilus]	GO:0016021;GO:0016301	CC:integral component of membrane;MF:kinase activity;	------	------	------	------
orf0205	0.363	-1.46145	0.000125095	0.000272639	yes	down	ref_gene	mRNA	7.81	10.47	10.9	3.6	3.4	3.55	3.51667	9.72667	hypothetical protein [Streptococcus thermophilus]	GO:0016021	CC:integral component of membrane;	------	------	------	------
orf0232	2.303	1.20382	0.00014372	0.000311548	yes	up	ref_gene	mRNA	4.37	5.97	5.68	11.83	11.23	13.55	12.2033	5.34	hypothetical protein AVT04_06480 [Streptococcus thermophilus]	GO:0016021	CC:integral component of membrane;	------	------	------	------
orf1795	0.09	-3.47414	0.000165626	0.000358265	yes	down	ref_gene	mRNA	4.84	4.27	5.75	0.68	0.25	0.42	0.45	4.95333	aminoacylase [Streptococcus thermophilus]	------	------	------	------	------	------
orf0469	2.27	1.18282	0.000180513	0.000388076	yes	up	ref_gene	mRNA	7.1	5.05	6.68	15.41	19.38	6.65	13.8133	6.27667	IS1239, transposase, IS30 family [Streptococcus thermophilus LMG 18311]	GO:0015074;GO:0003676	BP:DNA integration;MF:nucleic acid binding;	K07482	------	------	------
orf1205	0.403	-1.31234	0.00018151	0.000389696	yes	down	ref_gene	mRNA	16.16	23.99	17.75	9.91	5.92	7.65	7.82667	19.3	protein of unknown function [Streptococcus thermophilus]	------	------	------	------	------	------
orf0203	0.267	-1.90648	0.000190163	0.00040784	yes	down	ref_gene	mRNA	7.1	9.96	6.39	2.63	1.9	1.75	2.09333	7.81667	protein of unknown function [Streptococcus thermophilus]	GO:0016021;GO:0005524	CC:integral component of membrane;MF:ATP binding;	------	------	------	------
novel0044	0.31	-1.68769	0.000195013	0.000416909	yes	down	novel_gene	unknown	70.66	110.69	132.37	38.37	43.89	23.06	35.1067	104.573	deferrochelatase/peroxidase EfeB [Streptococcus salivarius]	GO:0033212;GO:0046872;GO:0004601;GO:0020037	BP:iron assimilation;MF:metal ion binding;MF:peroxidase activity;MF:heme binding;	K16301	efeB	------	------
orf1581	0.369	-1.43653	0.000207813	0.000442397	yes	down	ref_gene	mRNA	7.15	9.33	10.14	2.91	3.04	3.82	3.25667	8.87333	Cation-transporting ATPase, E1-E2 family [Streptococcus thermophilus]	------	------	------	------	------	------
orf1859	0.117	-3.09313	0.000210601	0.000447388	yes	down	ref_gene	mRNA	9.49	3	5.81	1.81	0.2	0.17	0.726667	6.1	competence protein [Streptococcus thermophilus TH1436]	------	------	K02246	comGD	------	------
orf0120	0.281	-1.83229	0.000240479	0.000506588	yes	down	ref_gene	mRNA	5.05	6.43	6.86	2.4	1.42	1.31	1.71	6.11333	unknown protein [Streptococcus thermophilus CNRZ1066]	------	------	------	------	------	------
novel0036	4.221	2.07768	0.00026217	0.00055113	yes	up	novel_gene	unknown	3.14	5.56	10.1	23.96	32.77	23.84	26.8567	6.26667	fibronectin-binding SSURE repeat-containing protein [Streptococcus vestibularis]	------	------	------	------	------	------
orf1304	2.369	1.24406	0.000284963	0.000594704	yes	up	ref_gene	mRNA	9.33	9.52	17.16	31.68	24.06	30.28	28.6733	12.0033	PRD domain-containing protein [Streptococcus thermophilus]	GO:0006355	BP:regulation of transcription, DNA-templated;	K03488	licT	------	------
orf0973	0.474	-1.07837	0.000296473	0.000616812	yes	down	ref_gene	mRNA	39.19	41.87	28.6	23.32	17.25	11.87	17.48	36.5533	unknown protein [Streptococcus thermophilus LMG 18311]	GO:0043571;GO:0051607;GO:0004519;GO:0046872;GO:0003677	BP:maintenance of CRISPR repeat elements;BP:defense response to virus;MF:endonuclease activity;MF:metal ion binding;MF:DNA binding;	------	------	------	------
orf0119	0.424	-1.23631	0.000300297	0.000622199	yes	down	ref_gene	mRNA	7.55	10.04	9.16	3.8	3.79	3.66	3.75	8.91667	unknown protein [Streptococcus thermophilus CNRZ1066]	------	------	------	------	------	------
orf1174	0.314	-1.67289	0.000346632	0.00071162	yes	down	ref_gene	mRNA	5.02	4.88	4.28	1.54	1.55	1.32	1.47	4.72667	IS1193, transposase, ISL3 family, truncated [Streptococcus thermophilus LMG 18311]	------	------	------	------	------	------
orf1237	0.453	-1.14167	0.00045325	0.000920193	yes	down	ref_gene	mRNA	6.82	5.2	6.92	4.27	1.88	2.28	2.81	6.31333	Uncharacterized protein STN4L_00881 [Streptococcus thermophilus]	------	------	------	------	------	------
orf0325	2.794	1.48259	0.00052781	0.00106194	yes	up	ref_gene	mRNA	3.77	3.05	2.54	9.4	7.32	9.56	8.76	3.12	hypothetical protein [Streptococcus thermophilus]	GO:0016021	CC:integral component of membrane;	K06349	kbaA	------	------
orf1822	2.813	1.49195	0.000530714	0.00106566	yes	up	ref_gene	mRNA	12.36	12.5	12.91	46.95	40.71	22.12	36.5933	12.59	NAD(P)H-dependent oxidoreductase [Streptococcus thermophilus]	GO:0050446;GO:0016491	MF:azobenzene reductase activity;MF:oxidoreductase activity;	------	------	------	------
orf0443	2.052	1.03689	0.000628046	0.0012462	yes	up	ref_gene	mRNA	14.88	9.9	7.9	26.24	22.94	17.93	22.37	10.8933	unknown protein [Streptococcus thermophilus LMG 18311]	------	------	------	------	------	------
orf0227	0.441	-1.18155	0.000680434	0.00134354	yes	down	ref_gene	mRNA	22.1	35.78	35.3	13.81	15.18	12.68	13.89	31.06	unknown protein [Streptococcus thermophilus LMG 18311]	------	------	------	------	------	------
orf0161	0.252	-1.98617	0.000708955	0.00139849	yes	down	ref_gene	mRNA	12.15	15.62	11.17	2.85	1.94	4.99	3.26	12.98	hypothetical protein AVT04_06160 [Streptococcus thermophilus]	GO:0032196	BP:transposition;	------	------	------	------
orf1590	2.034	1.02449	0.000738953	0.00145624	yes	up	ref_gene	mRNA	24.4	16.72	15.94	40.81	34.79	42.75	39.45	19.02	YlxR family protein [Streptococcus thermophilus]	GO:0003677	MF:DNA binding;	K07742	ylxR	------	------
orf1821	2.157	1.10903	0.000759926	0.00149319	yes	up	ref_gene	mRNA	11.43	10.26	7.32	23.89	23.62	15.34	20.95	9.67	oxidoreductase, putative, truncated [Streptococcus thermophilus LMG 18311]	GO:0050446;GO:0016491	MF:azobenzene reductase activity;MF:oxidoreductase activity;	------	------	------	------
orf1810	3.014	1.59155	0.00113692	0.00220388	yes	up	ref_gene	mRNA	1.79	2.45	1.43	5.27	5.93	5.78	5.66	1.89	oligopeptide ABC uptake transporter substrate-binding protein, truncated [Streptococcus thermophilus LMG 18311]	------	------	------	------	------	------
orf1265	2.213	1.14605	0.00128084	0.0024522	yes	up	ref_gene	mRNA	5.24	5.45	4.47	16.23	9.12	8.04	11.13	5.05333	adenine methyltransferase [Streptococcus thermophilus TH1435]	GO:0009007	MF:site-specific DNA-methyltransferas;	------	------	------	------
orf1060	4.51	2.1731	0.00151504	0.00286791	yes	up	ref_gene	mRNA	0.73	0	0.89	2.98	1.85	2.47	2.43333	0.54	IS1167, transposase, ISL3 family, truncated [Streptococcus thermophilus CNRZ1066]	------	------	K07485	------	------	------
orf0935	2.195	1.13429	0.00272127	0.00498734	yes	up	ref_gene	mRNA	24.7	13.7	15.72	54.64	33.97	34.41	41.0067	18.04	UPF0223 family protein [Streptococcus thermophilus]	------	------	------	------	------	------
orf1811	5.551	2.47276	0.00282717	0.00517202	yes	up	ref_gene	mRNA	0.31	1.38	0.17	3.59	2.38	4.29	3.42	0.62	oligopeptide ABC uptake transporter substrate-binding protein, truncated [Streptococcus thermophilus LMG 18311]	------	------	------	------	------	------
orf1065	0.492	-1.02405	0.00319828	0.00579832	yes	down	ref_gene	mRNA	13.9	12.15	8.75	5.59	4.66	6.85	5.7	11.6	type I restriction-modification system subunit M N-terminal domain-containing protein [Streptococcus thermophilus]	GO:0009007	MF:site-specific DNA-methyltransferas;	------	------	------	------
orf1793	0.424	-1.23679	0.00348114	0.00629414	yes	down	ref_gene	mRNA	8.93	6.85	7.16	4.28	3.61	1.88	3.25667	7.64667	IS1193, transposase, ISL3 family, truncated [Streptococcus thermophilus CNRZ1066]	------	------	------	------	------	------
orf1122	0.236	-2.08427	0.00375069	0.0067332	yes	down	ref_gene	mRNA	6.19	7.2	3.79	1.83	1.01	1.27	1.37	5.72667	MULTISPECIES: hypothetical protein [Firmicutes]	GO:0004673	MF:protein histidine kinase activity;	------	------	------	------
orf1375	0.248	-2.00926	0.00395849	0.00709362	yes	down	ref_gene	mRNA	12.97	17.92	31.85	4.61	8.22	3.35	5.39333	20.9133	Transcriptional repressor [Streptococcus thermophilus]	GO:0003677	MF:DNA binding;	K07729	------	------	------
orf0444	2.056	1.0399	0.00468252	0.00829522	yes	up	ref_gene	mRNA	1.28	0.93	0.83	2.45	1.48	2.21	2.04667	1.01333	ABC transporter ATP-binding protein/permease [Streptococcus thermophilus]	GO:0016021;GO:0042626;GO:0005524	CC:integral component of membrane;MF:ATPase activity, coupled to transmembrane movement of substances;MF:ATP binding;	K06148	------	------	------
orf0940	0.04	-4.64312	0.00520489	0.00916424	yes	down	ref_gene	mRNA	6.57	9.08	3.8	0	0	0.68	0.226667	6.48333	DUF1858 domain-containing protein [Streptococcus thermophilus]	------	------	------	------	------	------
orf1841	2.048	1.03395	0.00585266	0.0102422	yes	up	ref_gene	mRNA	16.14	16.78	24.79	35.13	33.63	51.51	40.09	19.2367	MULTISPECIES: sulfurtransferase TusA family protein [Streptococcus]	GO:0016740	MF:transferase activity;	------	------	------	------
orf1825	4.482	2.16413	0.00609087	0.0106069	yes	up	ref_gene	mRNA	1.36	3.01	1.55	11.53	8.98	6.7	9.07	1.97333	formate-nitrate transporter, truncated [Streptococcus thermophilus]	------	------	------	------	------	------
orf1388	2.654	1.40841	0.00736542	0.0126264	yes	up	ref_gene	mRNA	7.1	9.43	13.09	23.98	27.91	28.74	26.8767	9.87333	hypothetical protein AVT04_02250 [Streptococcus thermophilus]	------	------	K02004	------	------	------
orf1367	10.823	3.43599	0.00868788	0.0147431	yes	up	ref_gene	mRNA	2.05	0	0	10.24	9.63	4.52	8.13	0.683333	hypothetical protein [Streptococcus thermophilus]	GO:0016021	CC:integral component of membrane;	------	------	------	------
orf0924	0.368	-1.44028	0.00885697	0.0150048	yes	down	ref_gene	mRNA	5.29	2.6	4.13	1.18	1.33	1.89	1.46667	4.00667	hypothetical protein Y021_04890 [Streptococcus thermophilus 1F8CT]	------	------	------	------	------	------
orf0872	0.446	-1.16338	0.00919091	0.0155053	yes	down	ref_gene	mRNA	43.93	74.83	63.83	37.14	20.88	28.62	28.88	60.8633	D-alanyl-D-alanine-carboxypeptidase, penicillin-binding protein, truncated [Streptococcus thermophilus LMG 18311]	------	------	------	------	------	------
orf1853	0.177	-2.49661	0.0102412	0.0171766	yes	down	ref_gene	mRNA	9.89	9.87	3.95	3.17	0	1.22	1.46333	7.90333	MULTISPECIES: helix-turn-helix transcriptional regulator [Lactobacillales]	GO:0003677	MF:DNA binding;	K07729	------	------	------
orf1977	2.423	1.27692	0.0119593	0.019811	yes	up	ref_gene	mRNA	2.13	1.71	0.54	4.59	2.58	3.4	3.52333	1.46	DUF389 domain-containing protein [Streptococcus thermophilus]	------	------	------	------	------	------
orf0622	0.347	-1.52629	0.0128445	0.021104	yes	down	ref_gene	mRNA	1.7	1.78	2.05	0.94	0.63	0.32	0.63	1.84333	ABC transporter permease [Streptococcus thermophilus]	------	------	K01992	------	------	------
orf1951	2.212	1.14519	0.0138265	0.0225885	yes	up	ref_gene	mRNA	1.31	2.21	0.66	4.36	2.42	2.27	3.01667	1.39333	replication initiation protein [Streptococcus thermophilus]	------	------	------	------	------	------
orf1877	0.455	-1.13613	0.0146396	0.0237819	yes	down	ref_gene	mRNA	34.7	28.06	35.3	9.35	14.76	21.48	15.1967	32.6867	iron-containing alcohol dehydrogenase [Streptococcus thermophilus]	------	------	------	------	------	------
orf0827	2.159	1.11047	0.0164167	0.0265192	yes	up	ref_gene	mRNA	16.09	17.8	11.09	44.95	35.53	21.24	33.9067	14.9933	hypothetical protein [Streptococcus thermophilus]	------	------	------	------	------	------
novel0016	8.707	3.12216	0.0174455	0.0280463	yes	up	novel_gene	unknown	1343.44	1844.33	1781.55	502.14	2089.7	41086	14559.3	1656.44	unknown protein [Streptococcus suis 98HAH33]	------	------	------	------	------	------
orf1046	8.725	3.12514	0.0186152	0.0297843	yes	up	ref_gene	mRNA	2.05	0	1.19	5.94	13.67	10.21	9.94	1.08	DUF5960 family protein [Streptococcus thermophilus]	------	------	------	------	------	------
orf1772	0.171	-2.546	0.0192911	0.0308169	yes	down	ref_gene	mRNA	16.05	27.98	30.05	4.78	7.48	1.93	4.73	24.6933	hypothetical protein [Streptococcus thermophilus]	------	------	------	------	------	------
orf0600	3.856	1.94714	0.0219647	0.0347029	yes	up	ref_gene	mRNA	0.51	0.23	0.46	1.65	1.28	1.67	1.53333	0.4	GNAT family N-acetyltransferase [Streptococcus thermophilus]	GO:0008080	MF:N-acetyltransferase activity;	K00680	ytmI	------	------
orf1978	2.905	1.53841	0.0230452	0.0362396	yes	up	ref_gene	mRNA	1.19	2.39	2.15	7.98	3.73	5.09	5.6	1.91	hypothetical protein [Streptococcus thermophilus]	------	------	------	------	------	------
orf1096	0.056	-4.16653	0.0240796	0.0377778	yes	down	ref_gene	mRNA	4.53	4.83	0.61	0	0.21	0.66	0.29	3.32333	IS1193, transposase, ISL3 family, truncated [Streptococcus thermophilus CNRZ1066]	------	------	------	------	------	------
orf0461	4.251	2.08774	0.02422	0.037939	yes	up	ref_gene	mRNA	1.87	4.13	3.26	8.96	20.05	11.62	13.5433	3.08667	hypothetical protein STND_1430 [Streptococcus thermophilus ND03]	------	------	------	------	------	------
orf1194	10.35	3.3716	0.0257502	0.0400559	yes	up	ref_gene	mRNA	0	0.09	0.09	0.53	0.83	0.39	0.583333	0.06	A24 family peptidase [Streptococcus thermophilus]	GO:0032259;GO:0016021;GO:0008168	BP:methylation;CC:integral component of membrane;MF:methyltransferase activity;	K02236	comC	------	------
orf1138	0.377	-1.40873	0.0286466	0.0441526	yes	down	ref_gene	mRNA	15.66	14.27	5.48	5.09	1.99	6.61	4.56333	11.8033	hypothetical protein [Streptococcus thermophilus]	------	------	------	------	------	------
orf0901	2.121	1.08475	0.0287505	0.0442789	yes	up	ref_gene	mRNA	4.73	4.99	6.24	7	15.48	11.48	11.32	5.32	alkaline amylopullulanase, truncated [Streptococcus thermophilus CNRZ1066]	------	------	------	------	------	------
orf1880	0.4	-1.32258	0.0295507	0.0453726	yes	down	ref_gene	mRNA	5.49	6.13	7.38	2.78	2.31	2.58	2.55667	6.33333	hypothetical protein [Streptococcus thermophilus]	------	------	------	------	------	------
orf1679	0.333	-1.58675	0.0296112	0.0454308	yes	down	ref_gene	mRNA	8.68	13.59	6.28	1.07	2.34	6.17	3.19333	9.51667	transposase [Streptococcus thermophilus]	------	------	------	------	------	------
orf1089	0.413	-1.2757	0.0296474	0.0454518	yes	down	ref_gene	mRNA	12.15	4.82	7.02	3.6	2.92	3.56	3.36	7.99667	hypothetical protein [Streptococcus thermophilus]	------	------	------	------	------	------
orf0665	10.344	3.37067	0.0297938	0.0456416	yes	up	ref_gene	mRNA	0	5.61	0	15.95	19.41	27.67	21.01	1.87	protein of unknown function [Streptococcus thermophilus]	GO:0016021;GO:0016020	CC:integral component of membrane;CC:membrane;	------	------	------	------
orf1323	2.74	1.45436	0.0307326	0.0468306	yes	up	ref_gene	mRNA	4.11	11.81	6.65	22.6	12.5	29.23	21.4433	7.52333	oxidoreductase, truncated [Streptococcus thermophilus LMG 18311]	------	------	------	------	------	------
orf0821	0.28	-1.83425	0.0307846	0.0468745	yes	down	ref_gene	mRNA	2.04	2.01	1.58	0.22	0.62	0.74	0.526667	1.87667	GNAT family N-acetyltransferase [Streptococcus thermophilus]	GO:0008080	MF:N-acetyltransferase activity;	------	------	------	------
orf0217	0.398	-1.32843	0.0311511	0.0473253	yes	down	ref_gene	mRNA	21.69	18.19	14.66	9.86	6.8	6.18	7.61333	18.18	hypothetical protein [Streptococcus thermophilus]	------	------	------	------	------	------
orf0626	0.223	-2.16189	0.0321615	0.0487134	yes	down	ref_gene	mRNA	14.92	8.88	17.42	6.71	2.37	0.95	3.34333	13.74	ATP-binding cassette domain-containing protein [Streptococcus thermophilus]	GO:0016787;GO:0042626;GO:0005524	MF:hydrolase activity;MF:ATPase activity, coupled to transmembrane movement of substances;MF:ATP binding;	K01990	------	------	------
orf0915	0.164	-2.61089	2.15134e-27	2.62855e-26	yes	down	ref_gene	mRNA	552.04	635.21	683.88	115.92	135.86	77.34	109.707	623.71	extracellular solute-binding protein [Streptococcus thermophilus]	------	------	K15770	cycB	map02010	ABC transporters
orf0928	3.186	1.67164	2.02333e-26	2.26613e-25	yes	up	ref_gene	mRNA	178.69	166.95	165.22	610.38	539.91	451.19	533.827	170.287	phosphate ABC transporter ATP-binding protein PstB [Streptococcus thermophilus]	GO:0005886;GO:0015415;GO:0005315;GO:0005524	CC:plasma membrane;MF:ATPase-coupled phosphate ion transmembrane transporter activity;MF:inorganic phosphate transmembrane transporter activity;MF:ATP binding;	K02036	pstB	map02010	ABC transporters
orf1246	3.005	1.58728	3.64353e-25	3.7286e-24	yes	up	ref_gene	mRNA	56.14	59.63	69.05	179.76	176.47	194.52	183.583	61.6067	biotin transporter BioY [Streptococcus thermophilus]	GO:0016021;GO:0005886;GO:0015225	CC:integral component of membrane;CC:plasma membrane;MF:biotin transporter activity;	K03523	bioY	map02010	ABC transporters
orf0930	2.945	1.55817	1.34693e-24	1.34427e-23	yes	up	ref_gene	mRNA	76.88	61.96	71.01	217.36	200.18	190.21	202.583	69.95	phosphate ABC transporter permease PstA [Streptococcus thermophilus]	GO:0035435;GO:0005887;GO:0005315	BP:phosphate ion transmembrane transport;CC:integral component of plasma membrane;MF:inorganic phosphate transmembrane transporter activity;	K02038	pstA	map02010	ABC transporters
orf1385	4.334	2.11581	4.50406e-24	4.36547e-23	yes	up	ref_gene	mRNA	5.91	5.38	9.54	28.45	30.48	29.25	29.3933	6.94333	ABC transporter ATP-binding protein/permease [Streptococcus thermophilus]	GO:0016021;GO:0042626;GO:0005524	CC:integral component of membrane;MF:ATPase activity, coupled to transmembrane movement of substances;MF:ATP binding;	K18887	efrA	map02010	ABC transporters
orf0914	0.209	-2.26094	6.99856e-24	6.59304e-23	yes	down	ref_gene	mRNA	414.5	463.87	416.66	107.11	110.9	63.7	93.9033	431.677	extracellular solute-binding protein [Streptococcus thermophilus]	------	------	K15770	cycB	map02010	ABC transporters
orf1158	3.036	1.60215	1.37846e-23	1.26317e-22	yes	up	ref_gene	mRNA	12.45	13.73	16.45	41.02	42.72	42.7	42.1467	14.21	ABC transporter ATP-binding protein/permease [Streptococcus thermophilus]	------	------	K18888	efrB	map02010	ABC transporters
orf1384	4.93	2.30154	6.64512e-23	5.95403e-22	yes	up	ref_gene	mRNA	5.36	6.13	11.08	33.07	40.25	35.13	36.15	7.52333	ABC transporter ATP-binding protein/permease [Streptococcus thermophilus]	GO:0016021;GO:0042626;GO:0005524	CC:integral component of membrane;MF:ATPase activity, coupled to transmembrane movement of substances;MF:ATP binding;	K18888	efrB	map02010	ABC transporters
orf0931	2.791	1.48102	1.24739e-22	1.08863e-21	yes	up	ref_gene	mRNA	120.61	102.25	122.12	325.14	332.23	287.93	315.1	114.993	phosphate ABC transporter permease subunit PstC [Streptococcus thermophilus]	GO:0006817;GO:0016021;GO:0005886;GO:0005315	BP:phosphate ion transport;CC:integral component of membrane;CC:plasma membrane;MF:inorganic phosphate transmembrane transporter activity;	K02037	pstC	map02010	ABC transporters
orf0929	2.832	1.50158	2.49867e-22	2.12545e-21	yes	up	ref_gene	mRNA	107.11	86.29	94.63	288.29	270.3	244.2	267.597	96.01	phosphate ABC transporter ATP-binding protein PstB [Streptococcus thermophilus]	GO:0005886;GO:0016787;GO:0015415;GO:0005315;GO:0005524	CC:plasma membrane;MF:hydrolase activity;MF:ATPase-coupled phosphate ion transmembrane transporter activity;MF:inorganic phosphate transmembrane transporter activity;MF:ATP binding;	K02036	pstB	map02010	ABC transporters
orf0913	0.22	-2.18149	1.17685e-21	9.41477e-21	yes	down	ref_gene	mRNA	493.75	454.49	494.99	138.77	118.75	62.85	106.79	481.077	maltose/maltodextrin ABC transporter permease protein, truncated [Streptococcus thermophilus CNRZ1066]	------	------	K15771	ganP	map02010	ABC transporters
orf0912	0.224	-2.15623	1.65392e-21	1.31272e-20	yes	down	ref_gene	mRNA	695.3	732.29	739.06	208.04	174.07	93.79	158.633	722.217	protein of unknown function [Streptococcus thermophilus]	------	------	K15771	ganP	map02010	ABC transporters
orf1159	2.992	1.5811	1.22441e-19	8.60761e-19	yes	up	ref_gene	mRNA	9.34	8.57	11.92	27.49	29.72	30.08	29.0967	9.94333	ABC transporter ATP-binding protein/permease [Streptococcus thermophilus]	GO:0016021;GO:0042626;GO:0005524	CC:integral component of membrane;MF:ATPase activity, coupled to transmembrane movement of substances;MF:ATP binding;	K18887	efrA	map02010	ABC transporters
orf1625	3.412	1.77077	1.21421e-17	7.89629e-17	yes	up	ref_gene	mRNA	24.41	21.36	34.41	73.37	91.39	105.23	89.9967	26.7267	ABC transporter permease [Streptococcus thermophilus]	GO:0055085;GO:0016021;GO:0005886	BP:transmembrane transport;CC:integral component of membrane;CC:plasma membrane;	K02072	metI	map02010	ABC transporters
orf0468	2.204	1.14034	8.41605e-17	5.18861e-16	yes	up	ref_gene	mRNA	39.6	41.98	45.93	93.79	87.26	93.9	91.65	42.5033	ABC transporter substrate-binding protein [Streptococcus thermophilus]	GO:0016020;GO:0015276	CC:membrane;MF:ligand-gated ion channel activity;	K23059	artP	map02010	ABC transporters
orf1626	2.625	1.39255	5.96567e-15	3.23301e-14	yes	up	ref_gene	mRNA	22.6	20.27	30.07	59.1	63.08	65.81	62.6633	24.3133	methionine ABC transporter ATP-binding protein [Streptococcus thermophilus]	GO:0005886;GO:0033232;GO:0005524	CC:plasma membrane;MF:D-methionine-transporting ATPase activity;MF:ATP binding;	K02071	metN	map02010	ABC transporters
orf0790	0.478	-1.06572	8.94022e-15	4.74302e-14	yes	down	ref_gene	mRNA	3576.36	3787.35	3746.9	1568.76	1677.01	1986.14	1743.97	3703.54	amino acid ABC transporter ATP-binding protein [Streptococcus thermophilus]	GO:0015424;GO:0042626;GO:0005524	MF:amino acid-transporting ATPase activity;MF:ATPase activity, coupled to transmembrane movement of substances;MF:ATP binding;	K10041	peb1C	map02010	ABC transporters
orf0421	2.446	1.29031	3.49279e-14	1.76478e-13	yes	up	ref_gene	mRNA	59.57	65.24	83.88	165.89	181.83	151.39	166.37	69.5633	Polyamine (putrescine/spermidine) ABC uptake transporter subtrate binding protein [Streptococcus thermophilus LMG 18311]	GO:0015846;GO:0042597;GO:0019808	BP:polyamine transport;CC:periplasmic space;MF:polyamine binding;	K11069	potD	map02010	ABC transporters
orf0420	2.485	1.31314	9.73669e-14	4.77595e-13	yes	up	ref_gene	mRNA	39.23	37.15	51.36	111.48	107.73	92.85	104.02	42.58	spermidine/putrescine ABC transporter permease protein [Streptococcus thermophilus CNRZ1066]	GO:0055085;GO:0016021;GO:0005886	BP:transmembrane transport;CC:integral component of membrane;CC:plasma membrane;	K11070	potC	map02010	ABC transporters
orf0419	2.484	1.31271	1.1189e-11	4.79935e-11	yes	up	ref_gene	mRNA	43.37	41.33	59.5	106.18	135.15	112.79	118.04	48.0667	ABC transporter permease [Streptococcus thermophilus]	GO:0055085;GO:0016021;GO:0005886	BP:transmembrane transport;CC:integral component of membrane;CC:plasma membrane;	K11071	potB	map02010	ABC transporters
orf1635	2.249	1.16929	2.17634e-11	9.15973e-11	yes	up	ref_gene	mRNA	60.1	52.73	70	122.53	156.17	123.91	134.203	60.9433	cobalt transporter CbiM [Streptococcus thermophilus]	GO:0000041;GO:0016021;GO:0005886	BP:transition metal ion transport;CC:integral component of membrane;CC:plasma membrane;	K02007	cbiM	map02010	ABC transporters
orf0457	2.079	1.05571	2.86281e-09	1.0161e-08	yes	up	ref_gene	mRNA	162.15	180.39	239.66	331.92	378.74	474.24	394.967	194.067	ABC transporter substrate-binding protein/permease [Streptococcus thermophilus]	GO:0071705;GO:0043190;GO:0015276	BP:nitrogen compound transport;CC:ATP-binding cassett;MF:ligand-gated ion channel activity;	K10036	glnH	map02010	ABC transporters
orf0456	2.062	1.04387	2.76686e-08	9.12929e-08	yes	up	ref_gene	mRNA	456.82	567.28	721.94	987.72	1102.08	1463.56	1184.45	582.013	amino acid ABC transporter ATP-binding protein [Streptococcus thermophilus]	GO:0015424;GO:0042626;GO:0005524	MF:amino acid-transporting ATPase activity;MF:ATPase activity, coupled to transmembrane movement of substances;MF:ATP binding;	K10038	glnQ	map02010	ABC transporters
orf0604	2.859	1.51554	3.70398e-07	1.08064e-06	yes	up	ref_gene	mRNA	4.47	2.41	3.02	9.67	8.63	9.74	9.34667	3.3	amino acid ABC transporter substrate-binding protein [Streptococcus thermophilus]	GO:0016021	CC:integral component of membrane;	K16961	yxeM	map02010	ABC transporters
orf0601	4.088	2.0313	0.00636769	0.0110476	yes	up	ref_gene	mRNA	0.07	0.57	0.81	2.61	1.04	2.13	1.92667	0.483333	amino acid ABC transporter permease [Streptococcus thermophilus]	GO:0006865;GO:0043190;GO:0022857	BP:amino acid transport;CC:ATP-binding cassett;MF:transmembrane transporter activity;	K16962	yxeN	map02010	ABC transporters
orf0640	0.458	-1.12801	0.00806579	0.0137919	yes	down	ref_gene	mRNA	3.67	2.87	3.19	1.76	1.28	1.36	1.46667	3.24333	ABC transporter ATP-binding protein [Streptococcus thermophilus]	GO:0042626;GO:0005524	MF:ATPase activity, coupled to transmembrane movement of substances;MF:ATP binding;	K05847	opuA	map02010	ABC transporters
orf1466	0.266	-1.91301	5.68437e-29	7.74303e-28	yes	down	ref_gene	mRNA	67.36	80.75	65.3	17.35	17.29	21.22	18.62	71.1367	carbon-nitrogen family hydrolase [Streptococcus thermophilus]	GO:0006807	BP:nitrogen compound metabolic process;	K13566	yafV	map00250	Alanine, aspartate and glutamate metabolism
orf1053	6.456	2.69066	2.78366e-43	7.38402e-42	yes	up	ref_gene	mRNA	42.09	71.24	66.21	327.82	341.28	465.97	378.357	59.8467	glutamine--fructose-6-phosphate transaminase (isomerizing) [Streptococcus thermophilus]	GO:0005975;GO:0006541;GO:1901137;GO:0005737;GO:0004360;GO:0097367	BP:carbohydrate metabolic process;BP:glutamine metabolic process;BP:carbohydrate derivative biosynthetic process;CC:cytoplasm;MF:glutamine-fructose-6-phosphate transaminas;MF:carbohydrate derivative binding;	K00820	glmS	map00250;map00520;map05415;map04931	Alanine, aspartate and glutamate metabolism;Amino sugar and nucleotide sugar metabolism;Diabetic cardiomyopathy;Insulin resistance
orf0032	0.394	-1.34495	7.58224e-11	3.09429e-10	yes	down	ref_gene	mRNA	116.19	96.5	82.39	49.79	34.86	28.97	37.8733	98.36	amidophosphoribosyltransferase [Streptococcus thermophilus]	GO:0006541;GO:0009113;GO:0006189;GO:0009116;GO:0004044;GO:0000287	BP:glutamine metabolic process;BP:purine nucleobase biosynthetic process;BP:'de novo' IMP biosynthetic process;BP:nucleoside metabolic process;MF:amidophosphoribosyltransferase activity;MF:magnesium ion binding;	K00764	purF	map00250;map00230	Alanine, aspartate and glutamate metabolism;Purine metabolism
orf0603	2.545	1.34745	1.87476e-05	4.53724e-05	yes	up	ref_gene	mRNA	1.55	1.49	1.64	4.63	2.7	4.37	3.9	1.56	adenylosuccinate lyase [Streptococcus thermophilus]	GO:0006189;GO:0044208;GO:0004018;GO:0070626	BP:'de novo' IMP biosynthetic process;BP:'de novo' AMP biosynthetic process;MF:N6;MF:;	K01756	purB	map00250;map00230	Alanine, aspartate and glutamate metabolism;Purine metabolism
orf1382	0.113	-3.14217	7.81888e-17	4.85011e-16	yes	down	ref_gene	mRNA	11.75	9.67	8.7	1.6	1.14	0.63	1.12333	10.04	glucosamine-6-phosphate deaminase [Streptococcus thermophilus]	GO:0006044;GO:0019262;GO:0005975;GO:0004342	BP:N-acetylglucosamine metabolic process;BP:N-acetylneuraminate catabolic process;BP:carbohydrate metabolic process;MF:glucosamine-6-phosphate deaminase activity;	K02564	nagB	map00520	Amino sugar and nucleotide sugar metabolism
orf0216	0.257	-1.96195	3.28526e-28	4.24556e-27	yes	down	ref_gene	mRNA	76.16	62.16	54.84	16.17	17.4	15.03	16.2	64.3867	mannose-6-phosphate isomerase, class I [Streptococcus thermophilus]	GO:0005975;GO:0004476;GO:0008270	BP:carbohydrate metabolic process;MF:mannose-6-phosphate isomerase activity;MF:zinc ion binding;	K01809	manA	map00520;map00051;map00541	Amino sugar and nucleotide sugar metabolism;Fructose and mannose metabolism;O-Antigen nucleotide sugar biosynthesis
orf0592	2.205	1.14097	1.49621e-05	3.65656e-05	yes	up	ref_gene	mRNA	13.33	18.85	13.15	34.58	33.63	32.03	33.4133	15.11	Mannose-6-phosphate isomerase [Streptococcus thermophilus]	------	------	K01809	manA	map00520;map00051;map00541	Amino sugar and nucleotide sugar metabolism;Fructose and mannose metabolism;O-Antigen nucleotide sugar biosynthesis
orf0547	2.591	1.37323	3.91654e-13	1.87103e-12	yes	up	ref_gene	mRNA	227.17	160.29	164.07	540.68	482.96	375.18	466.273	183.843	galactokinase [Streptococcus thermophilus]	GO:0006012;GO:0005737;GO:0004335;GO:0000287;GO:0005524	BP:galactose metabolic process;CC:cytoplasm;MF:galactokinase activity;MF:magnesium ion binding;MF:ATP binding;	K00849	galK	map00520;map00052	Amino sugar and nucleotide sugar metabolism;Galactose metabolism
orf0548	3.259	1.70432	4.39139e-14	2.20774e-13	yes	up	ref_gene	mRNA	235.77	175.47	159.34	754.57	665.3	392.08	603.983	190.193	galactose-1-phosphate uridyltransferase [Streptococcus thermophilus]	GO:0006012;GO:0005737;GO:0008108	BP:galactose metabolic process;CC:cytoplasm;MF:UDP-glucos;	K00965	galT	map00520;map00052;map04917	Amino sugar and nucleotide sugar metabolism;Galactose metabolism;Prolactin signaling pathway
orf0549	3.273	1.71083	1.19917e-16	7.32586e-16	yes	up	ref_gene	mRNA	563.17	454.17	429.01	1758.5	1810.13	1058.27	1542.3	482.117	UDP-glucose 4-epimerase GalE [Streptococcus thermophilus]	GO:0006012;GO:0003978	BP:galactose metabolic process;MF:UDP-glucose 4-epimerase activity;	K01784	galE	map00520;map00541;map00052	Amino sugar and nucleotide sugar metabolism;O-Antigen nucleotide sugar biosynthesis;Galactose metabolism
orf0576	2.405	1.26601	4.55364e-10	1.76127e-09	yes	up	ref_gene	mRNA	31.63	38.43	44.64	90.17	108.8	71.77	90.2467	38.2333	UDP-glucose 4-epimerase [Streptococcus thermophilus]	GO:0006012;GO:0003978	BP:galactose metabolic process;MF:UDP-glucose 4-epimerase activity;	K01784	galE	map00520;map00541;map00052	Amino sugar and nucleotide sugar metabolism;O-Antigen nucleotide sugar biosynthesis;Galactose metabolism
orf0215	0.438	-1.19223	3.56621e-16	2.08391e-15	yes	down	ref_gene	mRNA	241.85	248.16	211.15	99.31	106.41	94.94	100.22	233.72	ROK family protein [Streptococcus thermophilus]	GO:0016301	MF:kinase activity;	K00847	scrK	map00520;map00500;map00051	Amino sugar and nucleotide sugar metabolism;Starch and sucrose metabolism;Fructose and mannose metabolism
orf2013	4.693	2.23064	2.00641e-41	4.64933e-40	yes	up	ref_gene	mRNA	77.77	98.31	112.25	422.11	480.91	418.7	440.573	96.11	tryptophan--tRNA ligase [Streptococcus thermophilus]	GO:0006436;GO:0005737;GO:0004830;GO:0005524	BP:tryptophanyl-tRNA aminoacylation;CC:cytoplasm;MF:tryptophan-tRNA ligase activity;MF:ATP binding;	K01867	trpS	map00970	Aminoacyl-tRNA biosynthesis
orf1867	4.089	2.03171	1.57486e-32	2.38716e-31	yes	up	ref_gene	mRNA	72.16	78.35	104.45	319.36	374.8	324.44	339.533	84.9867	tyrosine--tRNA ligase [Streptococcus thermophilus]	GO:0006437;GO:0005737;GO:0004831;GO:0005524;GO:0003723	BP:tyrosyl-tRNA aminoacylation;CC:cytoplasm;MF:tyrosine-tRNA ligase activity;MF:ATP binding;MF:RNA binding;	K01866	tyrS	map00970	Aminoacyl-tRNA biosynthesis
orf1177	2.809	1.48999	1.27706e-22	1.10972e-21	yes	up	ref_gene	mRNA	59.6	47.76	60.65	155.17	159.09	146.13	153.463	56.0033	isoleucine--tRNA ligase [Streptococcus thermophilus]	GO:0006428;GO:0005737;GO:0000049;GO:0004822;GO:0008270;GO:0002161;GO:0005524	BP:isoleucyl-tRNA aminoacylation;CC:cytoplasm;MF:tRNA binding;MF:isoleucine-tRNA ligase activity;MF:zinc ion binding;MF:aminoacyl-tRNA editing activity;MF:ATP binding;	K01870	ileS	map00970	Aminoacyl-tRNA biosynthesis
orf0324	2.033	1.02383	4.5657e-15	2.48099e-14	yes	up	ref_gene	mRNA	229.67	233.38	248.75	449.35	451.82	517.45	472.873	237.267	Asp-tRNA(Asn)/Glu-tRN	GO:0006412;GO:0016740;GO:0050566;GO:0050567;GO:0005524	BP:translation;MF:transferase activity;MF:asparaginyl-tRNA synthas;MF:glutaminyl-tRNA synthas;MF:ATP binding;	K02434	gatB	map00970	Aminoacyl-tRNA biosynthesis
orf1351	2.351	1.23313	1.44225e-14	7.51311e-14	yes	up	ref_gene	mRNA	90.6	93.7	115.78	230.57	251.36	205.51	229.147	100.027	threonine--tRNA ligase [Streptococcus thermophilus]	GO:0006435;GO:0005737;GO:0000049;GO:0004829;GO:0046872;GO:0005524	BP:threonyl-tRNA aminoacylation;CC:cytoplasm;MF:tRNA binding;MF:threonine-tRNA ligase activity;MF:metal ion binding;MF:ATP binding;	K01868	thrS	map00970	Aminoacyl-tRNA biosynthesis
orf1676	0.323	-1.62858	5.64183e-06	1.45633e-05	yes	down	ref_gene	mRNA	23.57	14.63	17.11	6.14	6.27	5.61	6.00667	18.4367	acylphosphatase [Streptococcus thermophilus]	GO:0003998	MF:acylphosphatase activity;	K01512	acyP	map00627;map00620	Aminobenzoate degradation;Pyruvate metabolism
orf1847	0.468	-1.094	6.90644e-15	3.7129e-14	yes	down	ref_gene	mRNA	264.15	232.36	239.93	117.2	113.01	109.49	113.233	245.48	pyrroline-5-carboxylate reductase [Streptococcus thermophilus]	GO:0055129;GO:0005737;GO:0004735	BP:L-proline biosynthetic process;CC:cytoplasm;MF:pyrroline-5-carboxylate reductase activity;	K00286	proC	map00330	Arginine and proline metabolism
novel0047	0.202	-2.30917	3.19988e-05	7.56267e-05	yes	down	novel_gene	unknown	538.71	1132.19	515.34	245.41	144.24	168.41	186.02	728.747	twin-arginine translocase subunit TatC [Streptococcus thermophilus]	------	------	K03118	tatC	map03070;map03060	Bacterial secretion system;Protein export
orf0405	0.416	-1.26476	1.73052e-21	1.36813e-20	yes	down	ref_gene	mRNA	416.41	469.62	438.01	181.25	181.91	178.14	180.433	441.347	exodeoxyribonuclease III [Streptococcus thermophilus]	GO:0006281;GO:0004519;GO:0008853;GO:0003677	BP:DNA repair;MF:endonuclease activity;MF:exodeoxyribonuclease III activity;MF:DNA binding;	K01142	xthA	map03410	Base excision repair
orf0920	0.41	-1.28697	0.00586456	0.0102541	yes	down	ref_gene	mRNA	1093.98	952.35	755.51	599.82	283.47	237.55	373.613	933.947	glycogen/starch/alpha-glucan family phosphorylase [Streptococcus thermophilus]	------	------	K00688	glgP	map02026;map00500;map04922;map04910;map04217;map04931	Biofilm formation - Escherichia coli;Starch and sucrose metabolism;Glucagon signaling pathway;Insulin signaling pathway;Necroptosis;Insulin resistance
orf0358	9.595	3.26222	1.9659e-22	1.68649e-21	yes	up	ref_gene	mRNA	4.08	9.1	6.45	64.44	74.99	49.69	63.04	6.54333	unknown protein [Streptococcus thermophilus LMG 18311]	GO:0046417	BP:chorismate metabolic process;	K04782	pchB	map01053	Biosynthesis of siderophore group nonribosomal peptides
orf1547	3.57	1.83597	1.48796e-26	1.67583e-25	yes	up	ref_gene	mRNA	360.73	270.17	304.59	1048.97	1182.56	1201.69	1144.41	311.83	MULTISPECIES: acyl carrier protein [Lactobacillales]	GO:0005737;GO:0000036	CC:cytoplasm;MF:ACP phosphopantetheine attachment site binding involved in fatty acid biosynthetic process;	K02078	acpP	map00998	Biosynthesis of various secondary metabolites - part 2
orf1538	3.048	1.60789	5.38293e-29	7.43287e-28	yes	up	ref_gene	mRNA	286.9	251.02	305.53	813.65	888.25	827.75	843.217	281.15	acetyl-CoA carboxylase carboxyl transferase subunit alpha [Streptococcus thermophilus]	GO:0006633;GO:2001295;GO:0009317;GO:0016743;GO:0003989;GO:0005524	BP:fatty acid biosynthetic process;BP:malonyl-CoA biosynthetic process;CC:acetyl-CoA carboxylase complex;MF:carboxyl- or carbamoyltransferase activity;MF:acetyl-CoA carboxylase activity;MF:ATP binding;	K01962	accA	map00720;map00640;map00061;map00620	Carbon fixation pathways in prokaryotes;Propanoate metabolism;Fatty acid biosynthesis;Pyruvate metabolism
orf1539	2.502	1.32322	3.29121e-19	2.24158e-18	yes	up	ref_gene	mRNA	216.8	191.58	225.87	490.13	566.43	501.9	519.487	211.417	acetyl-CoA carboxylase, carboxyltransferase subunit beta [Streptococcus thermophilus]	GO:0006633;GO:2001295;GO:0009317;GO:0016743;GO:0008270;GO:0003989;GO:0005524	BP:fatty acid biosynthetic process;BP:malonyl-CoA biosynthetic process;CC:acetyl-CoA carboxylase complex;MF:carboxyl- or carbamoyltransferase activity;MF:zinc ion binding;MF:acetyl-CoA carboxylase activity;MF:ATP binding;	K01963	accD	map00720;map00640;map00061;map00620	Carbon fixation pathways in prokaryotes;Propanoate metabolism;Fatty acid biosynthesis;Pyruvate metabolism
orf1540	2.232	1.15848	4.41634e-16	2.55843e-15	yes	up	ref_gene	mRNA	278.02	255.55	265.73	541.02	636.7	566.62	581.447	266.433	biotin carboxylase subunit [Streptococcus thermophilus LMG 18311]	GO:0006633;GO:2001295;GO:0003989;GO:0004075;GO:0046872;GO:0005524	BP:fatty acid biosynthetic process;BP:malonyl-CoA biosynthetic process;MF:acetyl-CoA carboxylase activity;MF:biotin carboxylase activity;MF:metal ion binding;MF:ATP binding;	K01961	accC	map00720;map00640;map00061;map00620	Carbon fixation pathways in prokaryotes;Propanoate metabolism;Fatty acid biosynthesis;Pyruvate metabolism
orf1409	3.429	1.77781	4.15295e-34	7.15585e-33	yes	up	ref_gene	mRNA	61.84	67.51	77.57	234.88	230.5	233.14	232.84	68.9733	peptidylprolyl isomerase [Streptococcus thermophilus]	GO:0016021;GO:0003755	CC:integral component of membrane;MF:peptidyl-prolyl cis-trans isomerase activity;	K03767	------	map04217;map01503	Cationic antimicrobial peptide (CAMP) resistance
orf0693	0.433	-1.20771	4.99303e-20	3.60787e-19	yes	down	ref_gene	mRNA	152.7	177.81	165.47	70.7	67.63	71.34	69.89	165.327	bifunctional lysylphosphatidylglycerol flippase/synthetase MprF [Streptococcus thermophilus]	------	------	K14205	mprF	map05150;map02020;map01503	Cationic antimicrobial peptide (CAMP) resistance
orf1440	3.114	1.63891	1.46102e-22	1.26413e-21	yes	up	ref_gene	mRNA	60.42	70.27	82.61	190.2	199.6	262.37	217.39	71.1	cell division protein [Streptococcus thermophilus CNRZ1066]	GO:0051301;GO:0016021	BP:cell division;CC:integral component of membrane;	K03588	ftsW	map04112	Cell cycle - Caulobacter
orf0883	0.242	-2.04725	4.21841e-35	7.87437e-34	yes	down	ref_gene	mRNA	1544.88	1609.54	1403.32	365.71	414.62	296.34	358.89	1519.25	acetoin dehydrogenase complex, E1 component, beta subunit [Streptococcus thermophilus LMG 18311]	GO:0003824	MF:catalytic activity;	K00162	pdhB	map00620;map00010;map04922;map00020;map05230;map05415;map04066	Citrate cycle (TCA cycle);Central carbon metabolism in cancer;Diabetic cardiomyopathy;HIF-1 signaling pathway
orf0882	0.244	-2.03373	1.20193e-32	1.84969e-31	yes	down	ref_gene	mRNA	2608.46	2700.05	2540.93	605.72	756.52	511.26	624.5	2616.48	thiamine pyrophosphate-dependent dehydrogenase E1 component subunit alpha [Streptococcus thermophilus]	GO:0016624	MF:oxidoreductase activity, acting on the aldehyde or oxo group of donors, disulfide as acceptor;	K00161	pdhA	map00620;map00010;map04922;map00020;map05230;map05415;map04066	Citrate cycle (TCA cycle);Central carbon metabolism in cancer;Diabetic cardiomyopathy;HIF-1 signaling pathway
orf0884	0.296	-1.75626	4.19416e-28	5.31787e-27	yes	down	ref_gene	mRNA	1342.92	1268.14	1205.09	341.51	431.31	328.71	367.177	1272.05	dihydrolipoamide acetyltransferase [Streptococcus thermophilus]	GO:0016746	MF:transferase activity, transferring acyl groups;	K00627	aceF	map00020;map00010;map00620	Citrate cycle (TCA cycle);Glycolysis / Gluconeogenesis;Pyruvate metabolism
orf0683	6.215	2.63579	1.23711e-19	8.6598e-19	yes	up	ref_gene	mRNA	4.7	4.12	3.92	19.31	16.36	42.94	26.2033	4.24667	citrate synthase [Streptococcus thermophilus]	GO:0006099;GO:0005737;GO:0036440	BP:tricarboxylic acid cycle;CC:cytoplasm;MF:citrate synthase activity;	K01647	gltA	map00020;map00630	Citrate cycle (TCA cycle);Glyoxylate and dicarboxylate metabolism
orf0682	6.208	2.6341	1.41231e-26	1.59956e-25	yes	up	ref_gene	mRNA	6.38	7.89	7.43	32.93	29.57	70.34	44.28	7.23333	aconitate hydratase AcnA [Streptococcus thermophilus]	------	------	K01681	acnA	map00020;map00630;map00720	Citrate cycle (TCA cycle);Glyoxylate and dicarboxylate metabolism;Carbon fixation pathways in prokaryotes
orf0684	7.234	2.85472	1.43889e-25	1.51874e-24	yes	up	ref_gene	mRNA	4.06	3.11	4.42	22.53	18.11	42.41	27.6833	3.86333	NADP-dependent isocitrate dehydrogenase [Streptococcus thermophilus]	GO:0006099;GO:0006097;GO:0004450;GO:0000287;GO:0051287	BP:tricarboxylic acid cycle;BP:glyoxylate cycle;MF:isocitrate dehydrogenas;MF:magnesium ion binding;MF:NAD binding;	K00031	icd	map00020;map04146;map00480;map00720;map05230	Citrate cycle (TCA cycle);Peroxisome;Glutathione metabolism;Carbon fixation pathways in prokaryotes;Central carbon metabolism in cancer
orf0885	0.424	-1.23636	1.81597e-16	1.08678e-15	yes	down	ref_gene	mRNA	1397.48	1332.87	1289.72	515.5	631.61	517.02	554.71	1340.02	dihydrolipoyl dehydrogenase [Streptococcus thermophilus]	GO:0045454;GO:0050660;GO:0004148	BP:cell redox homeostasis;MF:flavin adenine dinucleotide binding;MF:dihydrolipoyl dehydrogenase activity;	K00382	lpd	map00630;map00310;map00640;map00620;map00010;map00260;map00020;map00280;map00380	Citrate cycle (TCA cycle);Valine, leucine and isoleucine degradation;Tryptophan metabolism
orf1553	2.458	1.29731	4.55482e-16	2.63109e-15	yes	up	ref_gene	mRNA	523.83	591.56	690.3	1283.81	1343.89	1738.64	1455.45	601.897	aspartate--ammonia ligase [Streptococcus thermophilus]	GO:0070981;GO:0005737;GO:0004071;GO:0005524	BP:L-asparagine biosynthetic process;CC:cytoplasm;MF:aspartate-ammonia ligase activity;MF:ATP binding;	K01914	asnA	map00460;map00250	Cyanoamino acid metabolism;Alanine, aspartate and glutamate metabolism
orf1465	0.344	-1.53783	2.47626e-23	2.23863e-22	yes	down	ref_gene	mRNA	73.53	68.02	66.61	21.42	21.97	27.05	23.48	69.3867	pyridoxal phosphate-dependent aminotransferase [Streptococcus thermophilus]	GO:0009058;GO:0008483;GO:0030170	BP:biosynthetic process;MF:transaminase activity;MF:pyridoxal phosphate binding;	K08969	mtnE	map00270	Cysteine and methionine metabolism
orf1630	2.252	1.17109	9.396e-08	2.96437e-07	yes	up	ref_gene	mRNA	8.25	5.93	7.29	19.79	11.53	16.21	15.8433	7.15667	NUDIX domain-containing protein [Streptococcus thermophilus]	GO:0016787	MF:hydrolase activity;	K01251	ahcY	map00270	Cysteine and methionine metabolism
orf0539	0.256	-1.96563	1.89493e-46	5.61792e-45	yes	down	ref_gene	mRNA	515.05	492.04	485.08	134.46	122.9	115.54	124.3	497.39	bifunctional glutamate--cysteine ligase GshA/glutathione synthetase GshB [Streptococcus thermophilus]	GO:0004357;GO:0046872;GO:0004363;GO:0005524	MF:glutamate-cysteine ligase activity;MF:metal ion binding;MF:glutathione synthase activity;MF:ATP binding;	K01919	gshA	map00270;map00480	Cysteine and methionine metabolism;Glutathione metabolism
orf0634	0.412	-1.2808	1.76187e-15	9.75804e-15	yes	down	ref_gene	mRNA	321.2	389.03	358.53	159.28	151.77	121.95	144.333	356.253	L-serine ammonia-lyase, iron-sulfur-dependent subunit beta [Streptococcus thermophilus]	GO:0006094;GO:0046872;GO:0003941;GO:0051539	BP:gluconeogenesis;MF:metal ion binding;MF:L-serine ammonia-lyase activity;MF:4 iron, 4 sulfur cluster binding;	K01752	sdaA	map00270;map00260	Cysteine and methionine metabolism;Glycine, serine and threonine metabolism
orf0837	2.265	1.17921	4.7578e-14	2.386e-13	yes	up	ref_gene	mRNA	84.29	79.21	68.12	182.27	174.43	162.07	172.923	77.2067	Glutamine amidotransferase (GMP synthase) [Streptococcus thermophilus]	------	------	K01951	guaA	map00983;map00230	Drug metabolism - other enzymes;Purine metabolism
orf1548	2.282	1.19035	1.28526e-14	6.71267e-14	yes	up	ref_gene	mRNA	248.02	222.66	215.07	434.83	505.03	599.45	513.103	228.583	ketoacyl-ACP synthase III [Streptococcus thermophilus]	GO:0006633;GO:0005737;GO:0004315;GO:0033818	BP:fatty acid biosynthetic process;CC:cytoplasm;MF:3-oxoacyl-[acyl-carrier-protein] synthase activity;MF:beta-ketoacyl-acyl-carrier-protein synthase III activity;	K00648	fabH	map00061	Fatty acid biosynthesis
orf1524	0.449	-1.15424	1.59384e-19	1.10419e-18	yes	down	ref_gene	mRNA	244.32	248.14	250.8	107.24	107.26	112.65	109.05	247.753	bifunctional folylpolyglutamate synthase/dihydrofolate synthase [Streptococcus thermophilus]	------	------	K11754	folC	map00790	Folate biosynthesis
orf0926	3.061	1.61416	6.92792e-24	6.55713e-23	yes	up	ref_gene	mRNA	237.69	201	263.52	664.88	779.62	650.1	698.2	234.07	M1 family metallopeptidase [Streptococcus thermophilus]	GO:0004177;GO:0008270;GO:0008237	MF:aminopeptidase activity;MF:zinc ion binding;MF:metallopeptidase activity;	K01256	pepN	map00480	Glutathione metabolism
orf1458	2.037	1.0268	1.75972e-10	6.94247e-10	yes	up	ref_gene	mRNA	66.17	79.82	91.36	146.56	166.79	161.04	158.13	79.1167	homoserine kinase [Streptococcus thermophilus]	GO:0009088;GO:0005737;GO:0005524;GO:0004413	BP:threonine biosynthetic process;CC:cytoplasm;MF:ATP binding;MF:homoserine kinase activity;	K00872	thrB	map00260	Glycine, serine and threonine metabolism
orf0550	2.523	1.33533	0.00535703	0.00941567	yes	up	ref_gene	mRNA	68.92	59.61	39.42	217.83	112.63	84.69	138.383	55.9833	galactose-1-epimerase [Streptococcus thermophilus]	GO:0006012;GO:0030246;GO:0004034	BP:galactose metabolic process;MF:carbohydrate binding;MF:aldose 1-epimerase activity;	K01785	galM	map00010;map00052	Glycolysis / Gluconeogenesis;Galactose metabolism
orf0687	0.494	-1.01747	3.43994e-14	1.74244e-13	yes	down	ref_gene	mRNA	1267.76	1219.87	1289.12	597.84	641.43	583.22	607.497	1258.92	NADP-dependent glyceraldehyde-3-phosphate dehydrogenase [Streptococcus thermophilus]	GO:0016620	MF:oxidoreductase activity, acting on the aldehyde or oxo group of donors, NAD or NADP as acceptor;	K00131	gapN	map00010;map00030	Glycolysis / Gluconeogenesis;Pentose phosphate pathway
orf0864	0.371	-1.43077	8.15474e-05	0.000181456	yes	down	ref_gene	mRNA	7.94	9.75	7.72	4.05	2.9	2.4	3.11667	8.47	family 1 glycosylhydrolase [Streptococcus thermophilus]	------	------	K01223	bglA	map00010;map00500	Glycolysis / Gluconeogenesis;Starch and sucrose metabolism
orf0863	0.438	-1.19178	0.0134377	0.0220247	yes	down	ref_gene	mRNA	8.26	6.63	7.02	4.25	3.45	1.94	3.21333	7.30333	6-phospho-beta-glucosidase, truncated [Streptococcus thermophilus LMG 18311]	------	------	K01223	bglA	map00010;map00500	Glycolysis / Gluconeogenesis;Starch and sucrose metabolism
orf0866	0.465	-1.10596	0.018403	0.0294915	yes	down	ref_gene	mRNA	16.61	23.03	21.04	8.41	12.82	7.59	9.60667	20.2267	family 1 glycosylhydrolase [Streptococcus thermophilus]	GO:0005975;GO:0004553	BP:carbohydrate metabolic process;MF:hydrolase activity, hydrolyzing O-glycosyl compounds;	K01223	bglA	map00010;map00500	Glycolysis / Gluconeogenesis;Starch and sucrose metabolism
orf0169	2.127	1.08909	6.79923e-12	2.97337e-11	yes	up	ref_gene	mRNA	597.64	594.05	720.91	1152.13	1228.6	1615.93	1332.22	637.533	type I glutamate--ammonia ligase [Streptococcus thermophilus]	GO:0006542;GO:0004356	BP:glutamine biosynthetic process;MF:glutamate-ammonia ligase activity;	K01915	glnA	map00630;map00220;map00910;map02020;map00250;map04727;map04724;map04217	Glyoxylate and dicarboxylate metabolism;Arginine biosynthesis;Nitrogen metabolism;Two-component system;Alanine, aspartate and glutamate metabolism;GABAergic synapse;Glutamatergic synapse;Necroptosis
orf1163	2.383	1.25277	8.02815e-15	4.29304e-14	yes	up	ref_gene	mRNA	54.66	46.69	55.69	112.71	138.08	115.15	121.98	52.3467	serine hydroxymethyltransferase [Streptococcus thermophilus]	GO:0035999;GO:0019264;GO:0032259;GO:0005737;GO:0004372;GO:0030170;GO:0008168	BP:tetrahydrofolate interconversion;BP:glycine biosynthetic process from serine;BP:methylation;CC:cytoplasm;MF:glycine hydroxymethyltransferase activity;MF:pyridoxal phosphate binding;MF:methyltransferase activity;	K00600	glyA	map00630;map00460;map00680;map00260;map01523;map00670	Glyoxylate and dicarboxylate metabolism;Cyanoamino acid metabolism;Methane metabolism;Glycine, serine and threonine metabolism;Antifolate resistance;One carbon pool by folate
orf1288	0.201	-2.3129	1.07011e-51	3.92244e-50	yes	down	ref_gene	mRNA	215.69	205.13	173.22	34.89	41.32	40.68	38.9633	198.013	glycerate kinase [Streptococcus thermophilus]	------	------	K00865	glxK	map00630;map00561;map00260	Glyoxylate and dicarboxylate metabolism;Glycerolipid metabolism;Glycine, serine and threonine metabolism
orf1930	0.211	-2.24656	5.33094e-63	3.83828e-61	yes	down	ref_gene	mRNA	1069.93	1132.11	1043.65	205.28	223.11	243.6	223.997	1081.9	Holliday junction branch migration DNA helicase RuvB [Streptococcus thermophilus]	GO:0006310;GO:0006281;GO:0009432;GO:0016787;GO:0009378;GO:0003677;GO:0005524	BP:DNA recombination;BP:DNA repair;BP:SOS response;MF:hydrolase activity;MF:four-way junction helicase activity;MF:DNA binding;MF:ATP binding;	K03551	ruvB	map03440	Homologous recombination
orf0059	3.14	1.65082	1.10497e-31	1.60261e-30	yes	up	ref_gene	mRNA	277.7	260.68	294.64	766.28	835.09	966.3	855.89	277.673	recombinase RecA [Streptococcus thermophilus]	GO:0006310;GO:0006281;GO:0009432;GO:0005737;GO:0008094;GO:0003697;GO:0003684;GO:0005524	BP:DNA recombination;BP:DNA repair;BP:SOS response;CC:cytoplasm;MF:DNA-dependent ATPase activity;MF:single-stranded DNA binding;MF:damaged DNA binding;MF:ATP binding;	K03553	recA	map03440	Homologous recombination
orf1306	2.539	1.34414	7.08961e-14	3.52036e-13	yes	up	ref_gene	mRNA	58.22	60.05	88.07	166.4	168.25	182.96	172.537	68.78	recombination mediator RecR [Streptococcus thermophilus]	GO:0006310;GO:0006281;GO:0046872;GO:0003677	BP:DNA recombination;BP:DNA repair;MF:metal ion binding;MF:DNA binding;	K06187	recR	map03440	Homologous recombination
orf0027	2.076	1.05364	4.68391e-12	2.0799e-11	yes	up	ref_gene	mRNA	65.64	68.83	82.1	141.56	154.56	145.27	147.13	72.19	DNA repair protein RecO [Streptococcus thermophilus]	GO:0006310;GO:0006281	BP:DNA recombination;BP:DNA repair;	K03584	recO	map03440	Homologous recombination
orf0185	0.413	-1.27644	8.54015e-24	8.00788e-23	yes	down	ref_gene	mRNA	818.61	778.92	773.46	309.32	315.66	331.23	318.737	790.33	DNA polymerase I [Streptococcus thermophilus]	GO:0006281;GO:0006261;GO:0003887;GO:0008408;GO:0003677	BP:DNA repair;BP:DNA-dependent DNA replication;MF:DNA-directed DNA polymerase activity;MF:3'-5' exonuclease activity;MF:DNA binding;	K02335	polA	map03440;map03410;map03420;map03030	Homologous recombination;Base excision repair;Nucleotide excision repair;DNA replication
orf0923	0.372	-1.42807	3.66201e-28	4.7023e-27	yes	down	ref_gene	mRNA	858.36	795.76	787.01	290.57	294.07	305.76	296.8	813.71	lipoate--protein ligase [Streptococcus thermophilus]	GO:0009249;GO:0016979;GO:0005524	BP:protein lipoylation;MF:lipoate-protein ligase activity;MF:ATP binding;	K03800	lplA	map00785	Lipoic acid metabolism
orf0857	2.249	1.16934	8.30125e-15	4.42733e-14	yes	up	ref_gene	mRNA	346.25	369.53	390.47	794.06	908.3	725.57	809.31	368.75	lipopolysaccharide 1,6-galactosyltransferase [Streptococcus thermophilus CNRZ1066]	------	------	K02840	waaB	map00540	Lipopolysaccharide biosynthesis
orf1575	0.332	-1.58942	9.5091e-35	1.74276e-33	yes	down	ref_gene	mRNA	3947.45	3681.36	3679.68	1197.39	1237.68	1285.25	1240.11	3769.5	ATP-dependent Clp protease proteolytic subunit [Streptococcus thermophilus]	GO:0005737;GO:0004176;GO:0004252	CC:cytoplasm;MF:ATP-dependent peptidase activity;MF:serine-type endopeptidase activity;	K01358	clpP	map04212;map04112	Longevity regulating pathway - worm;Cell cycle - Caulobacter
orf0425	2.262	1.17729	1.87394e-10	7.37862e-10	yes	up	ref_gene	mRNA	14.76	15.78	18.9	37.62	40.25	31.45	36.44	16.48	3-phosphoserine/phosphohydroxythreonine transaminase [Streptococcus thermophilus]	GO:0008615;GO:0006564;GO:0005737;GO:0004648;GO:0030170	BP:pyridoxine biosynthetic process;BP:L-serine biosynthetic process;CC:cytoplasm;MF:O-phospho-L-serin;MF:pyridoxal phosphate binding;	K00831	serC	map00680;map00270;map00750;map00260	Methane metabolism;Cysteine and methionine metabolism;Vitamin B6 metabolism;Glycine, serine and threonine metabolism
orf0436	0.271	-1.8821	5.81895e-38	1.22198e-36	yes	down	ref_gene	mRNA	494.05	503.81	429.71	117.82	122.74	142.45	127.67	475.857	phosphoserine phosphatase SerB [Streptococcus thermophilus]	GO:0006564;GO:0036425;GO:0036424;GO:0046872	BP:L-serine biosynthetic process;MF:D-phosphoserine phosphatase activity;MF:L-phosphoserine phosphatase activity;MF:metal ion binding;	K01079	serB	map00680;map00260	Methane metabolism;Glycine, serine and threonine metabolism
orf0746	2.491	1.31667	1.41715e-19	9.88575e-19	yes	up	ref_gene	mRNA	1147.52	1025.76	1166.45	3015.96	2743.57	2440.74	2733.42	1113.24	phosphoglycerate mutase [Streptococcus thermophilus]	GO:0006096;GO:0006094;GO:0046538	BP:glycolytic process;BP:gluconeogenesis;MF:2,3-bisphosphoglycerate-dependent phosphoglycerate mutase activity;	K01834	gpmA	map00680;map00010;map05230;map04922;map00260	Methane metabolism;Glycolysis / Gluconeogenesis;Central carbon metabolism in cancer;Glucagon signaling pathway;Glycine, serine and threonine metabolism
orf0370	0.085	-3.55912	8.02023e-97	2.0211e-94	yes	down	ref_gene	mRNA	1650.3	1342.68	1215.25	133.7	121.98	108.36	121.347	1402.74	MULTISPECIES: copper chaperone CopZ [Firmicutes]	GO:0046872	MF:metal ion binding;	K07213	copZ	map04978	Mineral absorption
orf0369	0.067	-3.90922	1.38656e-119	6.98828e-117	yes	down	ref_gene	mRNA	894.91	823.28	744.22	61.11	55.32	43.29	53.24	820.803	heavy metal translocating P-type ATPase [Streptococcus thermophilus]	GO:0016021;GO:0005886;GO:0005507;GO:0140581;GO:0005524	CC:integral component of membrane;CC:plasma membrane;MF:copper ion binding;MF:old GO;MF:ATP binding;	K17686	copA	map04978;map04016;map01524	Mineral absorption;MAPK signaling pathway - plant;Platinum drug resistance
orf0194	3.75	1.907	1.70389e-32	2.56347e-31	yes	up	ref_gene	mRNA	321.19	440.1	454.5	1433.46	1421.41	1664.82	1506.56	405.263	single-stranded DNA-binding protein [Streptococcus thermophilus]	GO:0006310;GO:0006260;GO:0006281;GO:0003697	BP:DNA recombination;BP:DNA replication;BP:DNA repair;MF:single-stranded DNA binding;	K03111	ssb	map03430;map03440;map03030	Mismatch repair;Homologous recombination;DNA replication
orf0349	0.331	-1.59431	4.86285e-27	5.85175e-26	yes	down	ref_gene	mRNA	108.73	107.72	107.39	33.63	37.05	34.84	35.1733	107.947	3'-5' exonuclease [Streptococcus thermophilus]	GO:0003676	MF:nucleic acid binding;	K02342	dnaQ	map03430;map03440;map03030	Mismatch repair;Homologous recombination;DNA replication
orf1436	0.401	-1.31902	1.42223e-19	9.88697e-19	yes	down	ref_gene	mRNA	159.86	159.98	146.06	56.61	64.64	62.28	61.1767	155.3	DNA polymerase III subunit delta' [Streptococcus thermophilus]	------	------	K02341	holB	map03430;map03440;map03030	Mismatch repair;Homologous recombination;DNA replication
orf1840	2.486	1.3136	3.8616e-08	1.25564e-07	yes	up	ref_gene	mRNA	6.45	5.97	7.78	12.88	17.57	18.97	16.4733	6.73333	single-stranded DNA-binding protein [Streptococcus thermophilus]	GO:0006310;GO:0006260;GO:0006281;GO:0003697	BP:DNA recombination;BP:DNA replication;BP:DNA repair;MF:single-stranded DNA binding;	K03111	ssb	map03430;map03440;map03030	Mismatch repair;Homologous recombination;DNA replication
orf0058	2.383	1.25289	6.22423e-17	3.89691e-16	yes	up	ref_gene	mRNA	240.62	207.43	234.54	459.73	527.56	609.27	532.187	227.53	competence/damage-inducible protein A [Streptococcus thermophilus]	------	------	K03742	pncC	map00760	Nicotinate and nicotinamide metabolism
orf0290	0.321	-1.64065	1.75291e-24	1.72384e-23	yes	down	ref_gene	mRNA	89.15	88.81	95.3	29.62	30.85	25.73	28.7333	91.0867	carbonate dehydratase [Streptococcus thermophilus CNRZ1066]	GO:0004089;GO:0008270	MF:carbonate dehydratase activity;MF:zinc ion binding;	K01674	cah	map00910	Nitrogen metabolism
orf0289	0.258	-1.95305	0.000109295	0.000240021	yes	down	ref_gene	mRNA	44.03	37.85	53.44	16.94	12.01	8.11	12.3533	45.1067	hypothetical protein Y021_07950 [Streptococcus thermophilus 1F8CT]	GO:0004089;GO:0008270	MF:carbonate dehydratase activity;MF:zinc ion binding;	K01674	cah	map00910	Nitrogen metabolism
orf0463	0.37	-1.43546	6.32883e-26	6.85964e-25	yes	down	ref_gene	mRNA	317.57	314.76	300.54	102.38	107.88	127.39	112.55	310.957	RecName: Full=UvrABC system protein;;	GO:0006289;GO:0009432;GO:0005737;GO:0009380;GO:0016887;GO:0009381;GO:0003677;GO:0004386;GO:0005524	BP:nucleotide-excision repair;BP:SOS response;CC:cytoplasm;CC:excinuclease repair complex;MF:ATPase activity;MF:excinuclease ABC activity;MF:DNA binding;MF:helicase activity;MF:ATP binding;	K03702	uvrB	map03420	Nucleotide excision repair
orf0199	0.358	-1.48014	1.4684e-24	1.45113e-23	yes	down	ref_gene	mRNA	204.16	220.22	202.16	63.03	72.45	84.07	73.1833	208.847	excinuclease ABC subunit UvrA [Streptococcus thermophilus]	GO:0006289;GO:0009432;GO:0005737;GO:0009380;GO:0042626;GO:0009381;GO:0008270;GO:0003677;GO:0005524	BP:nucleotide-excision repair;BP:SOS response;CC:cytoplasm;CC:excinuclease repair complex;MF:ATPase activity, coupled to transmembrane movement of substances;MF:excinuclease ABC activity;MF:zinc ion binding;MF:DNA binding;MF:ATP binding;	K03701	uvrA	map03420	Nucleotide excision repair
orf0300	0.407	-1.29859	6.11524e-17	3.8526e-16	yes	down	ref_gene	mRNA	1136.13	1192.33	1174.97	390.1	483.55	541.72	471.79	1167.81	pantetheine-phosphate adenylyltransferase [Streptococcus thermophilus]	GO:0015937;GO:0005737;GO:0004595;GO:0005524	BP:coenzyme A biosynthetic process;CC:cytoplasm;MF:pantetheine-phosphate adenylyltransferase activity;MF:ATP binding;	K00954	coaD	map00770	Pantothenate and CoA biosynthesis
orf0092	2.134	1.09343	1.25724e-11	5.38129e-11	yes	up	ref_gene	mRNA	107.95	89.5	80.04	216.38	174.02	191.72	194.04	92.4967	2-dehydropantoate 2-reductase [Streptococcus thermophilus]	GO:0015940;GO:0008677	BP:pantothenate biosynthetic process;MF:2-dehydropantoate 2-reductase activity;	K00077	panE	map00770	Pantothenate and CoA biosynthesis
orf1871	0.258	-1.95659	4.55407e-33	7.17267e-32	yes	down	ref_gene	mRNA	29.51	25.25	26.96	6.92	6.85	6.85	6.87333	27.24	dihydroxy-acid dehydratase, truncated [Streptococcus thermophilus CNRZ1066]	------	------	K01687	ilvD	map00770;map00290	Pantothenate and CoA biosynthesis;Valine, leucine and isoleucine biosynthesis
orf0145	0.48	-1.05892	4.40122e-16	2.55702e-15	yes	down	ref_gene	mRNA	1975.07	2144.67	2231.71	991.6	1001.23	1045.21	1012.68	2117.15	thioredoxin [Streptococcus thermophilus]	GO:0006662;GO:0015035	BP:glycerol ether metabolic process;MF:protein disulfide oxidoreductase activity;	K03671	trxA	map05012;map04621;map05418;map05132	Parkinson disease;NOD-like receptor signaling pathway;Fluid shear stress and atherosclerosis;Salmonella infection
orf1654	4.408	2.14028	1.95345e-32	2.91714e-31	yes	up	ref_gene	mRNA	53.38	52.8	78.84	273.79	281.45	248.72	267.987	61.6733	phosphatase PAP2 family protein [Streptococcus thermophilus]	------	------	K19302	bcrC	map00550	Peptidoglycan biosynthesis
orf1761	3.434	1.77974	6.85072e-23	6.11109e-22	yes	up	ref_gene	mRNA	27.56	30.34	39.73	93.98	109.06	126.54	109.86	32.5433	undecaprenyl-diphosphate phosphatase [Streptococcus thermophilus]	GO:0016311;GO:0071555;GO:0008360;GO:0046677;GO:0009252;GO:0016021;GO:0005886;GO:0050380	BP:dephosphorylation;BP:cell wall organization;BP:regulation of cell shape;BP:response to antibiotic;BP:peptidoglycan biosynthetic process;CC:integral component of membrane;CC:plasma membrane;MF:undecaprenyl-diphosphatase activity;	K06153	bacA	map00550	Peptidoglycan biosynthesis
orf1307	0.42	-1.25269	2.70602e-21	2.09821e-20	yes	down	ref_gene	mRNA	356.96	378.44	377.75	144.2	141.65	171.5	152.45	371.05	penicillin-binding protein PBP2B [Streptococcus thermophilus]	GO:0016020;GO:0008658	CC:membrane;MF:penicillin binding;	K00687	pbp2B	map00550;map01501	Peptidoglycan biosynthesis;beta-Lactam resistance
orf0132	0.355	-1.49483	4.71759e-30	6.55908e-29	yes	down	ref_gene	mRNA	306.82	326.57	326.73	114.9	110.29	108.79	111.327	320.04	D-alanyl-D-alanine carboxypeptidase family protein [Streptococcus thermophilus]	------	------	K07260	vanY	map00550;map02020;map01502	Peptidoglycan biosynthesis;Two-component system;Vancomycin resistance
orf0251	2.048	1.03423	5.61814e-10	2.14105e-09	yes	up	ref_gene	mRNA	78.98	73.95	102.14	150.67	177.63	184.32	170.873	85.0233	phospho-N-acetylmuramoyl-pentapeptide-transferase [Streptococcus thermophilus]	GO:0071555;GO:0008360;GO:0007049;GO:0009252;GO:0051301;GO:0005886;GO:0016021;GO:0008963;GO:0046872;GO:0051992	BP:cell wall organization;BP:regulation of cell shape;BP:cell cycle;BP:peptidoglycan biosynthetic process;BP:cell division;CC:plasma membrane;CC:integral component of membrane;MF:phospho-N-acetylmuramoyl-pentapeptide-transferase activity;MF:metal ion binding;MF:UDP-N-acetylmuramoyl-L-alanyl-D-glutamyl-meso-2,6-diaminopimelyl-D-alanyl-D-alanin;	K01000	mraY	map00550;map01502	Peptidoglycan biosynthesis;Vancomycin resistance
orf0363	17.356	4.11737	1.22935e-64	1.03265e-62	yes	up	ref_gene	mRNA	8.11	9.98	11.1	177.14	213.44	104.22	164.933	9.73	indole-3-glycerol phosphate synthase TrpC [Streptococcus thermophilus]	GO:0000162;GO:0004425	BP:tryptophan biosynthetic process;MF:indole-3-glycerol-phosphate synthase activity;	K01609	trpC	map00400	Phenylalanine, tyrosine and tryptophan biosynthesis
orf0364	16.252	4.02255	1.48235e-52	5.74696e-51	yes	up	ref_gene	mRNA	9.95	10.73	12.91	202.92	232.84	100.65	178.803	11.1967	phosphoribosylanthranilate isomerase [Streptococcus thermophilus]	GO:0000162;GO:0004640	BP:tryptophan biosynthetic process;MF:phosphoribosylanthranilate isomerase activity;	K01817	trpF	map00400	Phenylalanine, tyrosine and tryptophan biosynthesis
orf0362	15.743	3.97667	2.18908e-17	1.40996e-16	yes	up	ref_gene	mRNA	8.94	12.69	18.06	243.47	251.44	112.86	202.59	13.23	anthranilate phosphoribosyltransferase [Streptococcus thermophilus]	GO:0000162;GO:0000287;GO:0004048	BP:tryptophan biosynthetic process;MF:magnesium ion binding;MF:anthranilate phosphoribosyltransferase activity;	K00766	trpD	map00400	Phenylalanine, tyrosine and tryptophan biosynthesis
orf0367	18.857	4.23703	4.80393e-74	5.3804e-72	yes	up	ref_gene	mRNA	11.37	14.84	19.2	312.33	336.08	186.52	278.31	15.1367	tryptophan synthase subunit alpha [Streptococcus thermophilus]	GO:0004834	MF:tryptophan synthase activity;	K01695	trpA	map00400;map00260	Phenylalanine, tyrosine and tryptophan biosynthesis;Glycine, serine and threonine metabolism
orf0366	17.091	4.09515	2.25944e-59	1.33971e-57	yes	up	ref_gene	mRNA	8.91	12.86	15.87	248.39	250.37	128.55	209.103	12.5467	tryptophan synthase subunit beta [Streptococcus thermophilus]	GO:0004834	MF:tryptophan synthase activity;	K01696	trpB	map00400;map00260	Phenylalanine, tyrosine and tryptophan biosynthesis;Glycine, serine and threonine metabolism
orf0365	15.793	3.98122	4.98393e-52	1.86067e-50	yes	up	ref_gene	mRNA	23.84	32.03	41.3	606.54	633.81	296.15	512.167	32.39	tryptophan synthase subunit beta [Streptococcus thermophilus]	GO:0004834	MF:tryptophan synthase activity;	K01696	trpB	map00400;map00260	Phenylalanine, tyrosine and tryptophan biosynthesis;Glycine, serine and threonine metabolism
orf1729	2.783	1.47653	1.68266e-09	6.13424e-09	yes	up	ref_gene	mRNA	11.62	12.5	20.8	43.34	45.79	33.91	41.0133	14.9733	PTS glucose-specific enzyme IIABC components, truncated [Streptococcus thermophilus CNRZ1066]	------	------	K02777	crr	map02026;map00520;map00010;map00500;map02060;map05111	Phosphotransferase system (PTS);Biofilm formation - Vibrio cholerae
orf0214	0.432	-1.21216	3.7001e-15	2.02701e-14	yes	down	ref_gene	mRNA	393.04	336.59	345.19	150.87	166.65	134.85	150.79	358.273	sucrose-specific PTS transporter subunit IIBC [Streptococcus thermophilus]	------	------	K02810	scrA	map02060;map00500	Phosphotransferase system (PTS);Starch and sucrose metabolism
orf1730	2.91	1.54113	2.69264e-12	1.2226e-11	yes	up	ref_gene	mRNA	11.35	10.76	16.77	40.24	40.74	29.81	36.93	12.96	PTS glucose-specific enzyme IIABC components, truncated [Streptococcus thermophilus CNRZ1066]	------	------	K20108	malT	map02060;map00500	Phosphotransferase system (PTS);Starch and sucrose metabolism
orf0180	2.465	1.30157	2.35232e-16	1.3989e-15	yes	up	ref_gene	mRNA	126.01	136.91	170.08	337.13	372.8	343.3	351.077	144.333	MULTISPECIES: signal peptidase I [Lactobacillales]	GO:0016021;GO:0005886;GO:0004252	CC:integral component of membrane;CC:plasma membrane;MF:serine-type endopeptidase activity;	K03100	lepB	map03060	Protein export
orf1777	0.387	-1.36844	2.51973e-21	1.9689e-20	yes	down	ref_gene	mRNA	265.3	244.35	247.74	100.06	100.01	86.02	95.3633	252.463	bifunctional (p)ppGpp synthetase/guanosine-3',5'-bi	------	------	K01139	spoT	map00230	Purine metabolism
orf1666	0.4	-1.32201	1.79577e-20	1.3359e-19	yes	down	ref_gene	mRNA	199.52	190.62	189.68	68.05	77.18	82.69	75.9733	193.273	nucleoside-triphosphate diphosphatase [Streptococcus thermophilus]	GO:0009146;GO:0009117;GO:0046872;GO:0036222;GO:0036220;GO:0017111;GO:0000166;GO:0035870	BP:purine nucleoside triphosphate catabolic process;BP:nucleotide metabolic process;MF:metal ion binding;MF:XTP diphosphatase activity;MF:ITP diphosphatase activity;MF:nucleoside-triphosphatase activity;MF:nucleotide binding;MF:dITP diphosphatase activity;	K02428	rdgB	map00230	Purine metabolism
orf0041	0.444	-1.17228	8.28244e-14	4.0925e-13	yes	down	ref_gene	mRNA	216.26	188.9	165.33	90.28	71.95	86.67	82.9667	190.163	5-(carboxyamino)imidazole ribonucleotide synthase [Streptococcus thermophilus]	GO:0006189;GO:0046872;GO:0034028;GO:0005524;GO:0004638	BP:'de novo' IMP biosynthetic process;MF:metal ion binding;MF:5;MF:ATP binding;MF:phosphoribosylaminoimidazole carboxylase activity;	K01589	purK	map00230	Purine metabolism
orf0040	0.444	-1.17182	4.74305e-12	2.10154e-11	yes	down	ref_gene	mRNA	228.04	193.5	156.93	92.33	77.32	83.49	84.38	192.823	phosphoribosylaminoimidazole carboxylase I (AIR carboxylase, catalytic subunit) [Streptococcus thermophilus CNRZ1066]	GO:0006189;GO:0034023	BP:'de novo' IMP biosynthetic process;MF:5;	K01588	purE	map00230	Purine metabolism
orf0030	0.399	-1.32652	3.29434e-08	1.0764e-07	yes	down	ref_gene	mRNA	91.31	72.48	65.29	42.28	27.72	19.95	29.9833	76.36	phosphoribosylaminoimidazolesuccinocarboxamide synthase [Streptococcus thermophilus]	GO:0009236;GO:0006189;GO:0004639;GO:0005524	BP:cobalamin biosynthetic process;BP:'de novo' IMP biosynthetic process;MF:phosphoribosylaminoimidazolesuccinocarboxamide synthase activity;MF:ATP binding;	K01923	purC	map00230	Purine metabolism
orf0031	0.405	-1.30433	5.06884e-08	1.63239e-07	yes	down	ref_gene	mRNA	80.88	58.24	53.41	36.84	21.56	17.59	25.33	64.1767	phosphoribosylformylglycinamidine synthase [Streptococcus thermophilus]	------	------	K01952	purL	map00230	Purine metabolism
orf0033	0.497	-1.00911	7.8079e-07	2.22641e-06	yes	down	ref_gene	mRNA	77.24	59.4	58.38	41.15	28.56	25.45	31.72	65.0067	phosphoribosylformylglycinamidine cyclo-ligase [Streptococcus thermophilus]	GO:0006189;GO:0005737;GO:0004641;GO:0005524	BP:'de novo' IMP biosynthetic process;CC:cytoplasm;MF:phosphoribosylformylglycinamidine cyclo-ligase activity;MF:ATP binding;	K01933	purM	map00230	Purine metabolism
orf0034	0.452	-1.14466	3.1043e-07	9.14953e-07	yes	down	ref_gene	mRNA	68.37	58.37	46.57	33.86	21.89	22.13	25.96	57.77	phosphoribosylglycinamide formyltransferase [Streptococcus thermophilus]	GO:0006189;GO:0004644	BP:'de novo' IMP biosynthetic process;MF:phosphoribosylglycinamide formyltransferase activity;	K11175	purN	map00230;map00670	Purine metabolism;One carbon pool by folate
orf1437	0.354	-1.49862	4.59438e-22	3.84327e-21	yes	down	ref_gene	mRNA	324.44	285.39	263.6	99.06	110.01	95.6	101.557	291.143	dTMP kinase [Streptococcus thermophilus]	GO:0006235;GO:0006233;GO:0005524;GO:0004798	BP:dTTP biosynthetic process;BP:dTDP biosynthetic process;MF:ATP binding;MF:thymidylate kinase activity;	K00943	tmk	map00240	Pyrimidine metabolism
orf1788	2.691	1.42814	4.92333e-17	3.13105e-16	yes	up	ref_gene	mRNA	45.93	53.8	63.34	120.63	137.65	171.55	143.277	54.3567	CTP synthase [Streptococcus thermophilus]	GO:0006541;GO:0044210;GO:0046872;GO:0003883;GO:0005524	BP:glutamine metabolic process;BP:'de novo' CTP biosynthetic process;MF:metal ion binding;MF:CTP synthase activity;MF:ATP binding;	K01937	pyrG	map00240	Pyrimidine metabolism
orf1820	0.361	-1.47172	5.25243e-17	3.32984e-16	yes	down	ref_gene	mRNA	105.51	99.28	103.86	42.66	37.18	29.93	36.59	102.883	dUTP diphosphatase [Streptococcus thermophilus]	GO:0046081;GO:0006226;GO:0000287;GO:0004170	BP:dUTP catabolic process;BP:dUMP biosynthetic process;MF:magnesium ion binding;MF:dUTP diphosphatase activity;	K01520	dut	map00240;map00983	Pyrimidine metabolism;Drug metabolism - other enzymes
orf0680	3.513	1.81269	1.44112e-35	2.76696e-34	yes	up	ref_gene	mRNA	21.78	22.42	24.72	86.65	68.83	81.4	78.96	22.9733	class 1b ribonucleoside-diphosphate reductase subunit alpha [Streptococcus thermophilus]	GO:0006260;GO:0004748;GO:0005524	BP:DNA replication;MF:ribonucleoside-diphosphate reductase activity, thioredoxin disulfide as acceptor;MF:ATP binding;	K00525	nrdA	map00240;map00230	Pyrimidine metabolism;Purine metabolism
orf0838	2.458	1.29747	1.97801e-21	1.55768e-20	yes	up	ref_gene	mRNA	68.65	64.25	67.06	162.1	161.88	158.34	160.773	66.6533	purine-nucleoside phosphorylase [Streptococcus thermophilus]	GO:0042278;GO:0004731	BP:purine nucleoside metabolic process;MF:purine-nucleoside phosphorylase activity;	K03784	deoD	map00240;map00230;map00760	Pyrimidine metabolism;Purine metabolism;Nicotinate and nicotinamide metabolism
orf0423	0.424	-1.23788	9.90321e-20	7.07974e-19	yes	down	ref_gene	mRNA	2114.1	1917	1900.29	847.97	864.35	800.61	837.643	1977.13	lactoylglutathione lyase [Streptococcus thermophilus]	GO:0046872;GO:0004462	MF:metal ion binding;MF:lactoylglutathione lyase activity;	K01759	gloA	map00620	Pyruvate metabolism
orf1106	0.455	-1.13544	2.44416e-16	1.44925e-15	yes	down	ref_gene	mRNA	698.15	853.56	805.77	354.74	355.21	344.81	351.587	785.827	MBL fold metallo-hydrolase [Streptococcus thermophilus]	GO:0016787;GO:0046872	MF:hydrolase activity;MF:metal ion binding;	K01069	gloB	map00620	Pyruvate metabolism
orf1653	2.346	1.23022	3.39972e-15	1.86753e-14	yes	up	ref_gene	mRNA	31.17	31.43	31.25	67.66	78.36	70.05	72.0233	31.2833	helix-turn-helix domain-containing protein [Streptococcus thermophilus]	GO:0003677	MF:DNA binding;	K20342	comR	map02024	Quorum sensing
orf1010	0.275	-1.8636	5.63267e-10	2.14254e-09	yes	down	ref_gene	mRNA	24.49	14.61	18.2	7.96	3.94	3.61	5.17	19.1	positive transcriptional regulator MutR family [Streptococcus thermophilus CNRZ1066]	------	------	K20374	rgg3	map02024	Quorum sensing
orf0447	0.495	-1.01572	7.09907e-08	2.2717e-07	yes	down	ref_gene	mRNA	79.68	68.3	77.53	47.55	30.63	31.23	36.47	75.17	Rgg/GadR/MutR family transcriptional regulator [Streptococcus thermophilus]	GO:0003677	MF:DNA binding;	K20373	rgg2	map02024	Quorum sensing
orf0511	4.306	2.10627	2.1779e-40	4.82489e-39	yes	up	ref_gene	mRNA	65.7	49.65	57.23	254.12	249.93	221.55	241.867	57.5267	peptide ABC transporter substrate-binding protein [Streptococcus thermophilus]	GO:0015031;GO:0055085;GO:0043190	BP:protein transport;BP:transmembrane transport;CC:ATP-binding cassett;	K15580	oppA	map02024;map02010;map01501	Quorum sensing;ABC transporters;beta-Lactam resistance
orf0512	4.695	2.23116	1.37081e-32	2.0936e-31	yes	up	ref_gene	mRNA	31.86	25.22	36.51	148.54	162.77	117.26	142.857	31.1967	ABC transporter permease [Streptococcus thermophilus]	GO:0055085;GO:0016021;GO:0005886	BP:transmembrane transport;CC:integral component of membrane;CC:plasma membrane;	K15581	oppB	map02024;map02010;map01501	Quorum sensing;ABC transporters;beta-Lactam resistance
orf0513	3.639	1.86358	1.28667e-27	1.60119e-26	yes	up	ref_gene	mRNA	40.51	35.24	41.78	142.86	157.88	118.35	139.697	39.1767	ABC transporter permease [Streptococcus thermophilus]	GO:0055085;GO:0016021;GO:0005886	BP:transmembrane transport;CC:integral component of membrane;CC:plasma membrane;	K15582	oppC	map02024;map02010;map01501	Quorum sensing;ABC transporters;beta-Lactam resistance
orf0514	3.183	1.67039	1.09061e-23	1.01321e-22	yes	up	ref_gene	mRNA	116.97	112.9	132.02	392.57	423.35	310.03	375.317	120.63	ABC transporter ATP-binding protein [Streptococcus thermophilus]	GO:0015833;GO:0042626;GO:0005524	BP:peptide transport;MF:ATPase activity, coupled to transmembrane movement of substances;MF:ATP binding;	K15583	oppD	map02024;map02010;map01501	Quorum sensing;ABC transporters;beta-Lactam resistance
orf0515	2.845	1.50847	5.43393e-22	4.48967e-21	yes	up	ref_gene	mRNA	215.78	213.76	241.63	651.02	686.64	532.82	623.493	223.723	oligopeptide ABC uptake transporter ATP-binding protein [Streptococcus thermophilus LMG 18311]	GO:0015833;GO:0042626;GO:0005524	BP:peptide transport;MF:ATPase activity, coupled to transmembrane movement of substances;MF:ATP binding;	K10823	oppF	map02024;map02010;map01501	Quorum sensing;ABC transporters;beta-Lactam resistance
orf1799	4.966	2.31203	0.000238731	0.000503434	yes	up	ref_gene	mRNA	1.07	0.91	3.13	8.85	4.95	11.2	8.33333	1.70333	peptide ABC transporter substrate-binding protein [Streptococcus thermophilus]	GO:0015031;GO:0055085;GO:0043190	BP:protein transport;BP:transmembrane transport;CC:ATP-binding cassett;	K15580	oppA	map02024;map02010;map01501	Quorum sensing;ABC transporters;beta-Lactam resistance
orf1745	0.416	-1.26375	0.0122416	0.0202121	yes	down	ref_gene	mRNA	6.45	6.89	4.9	2.24	2.04	3.32	2.53333	6.08	dipeptide/oligopeptide ABC trasporter ATP binding protein, truncated [Streptococcus thermophilus CNRZ1066]	------	------	K15583	oppD	map02024;map02010;map01501	Quorum sensing;ABC transporters;beta-Lactam resistance
orf1908	5.732	2.51896	1.01839e-69	1.08056e-67	yes	up	ref_gene	mRNA	156.9	142.51	182.82	906.01	876.33	926.37	902.903	160.743	preprotein translocase subunit SecY [Streptococcus thermophilus]	GO:0065002;GO:0043952;GO:0006605;GO:0016021;GO:0005886	BP:intracellular protein transmembrane transport;BP:protein transport by the Sec complex;BP:protein targeting;CC:integral component of membrane;CC:plasma membrane;	K03076	secY	map02024;map03070;map03060	Quorum sensing;Bacterial secretion system;Protein export
orf1677	2.529	1.33855	9.70647e-18	6.35333e-17	yes	up	ref_gene	mRNA	192.14	209.01	264.66	551.57	567.89	532.59	550.683	221.937	membrane protein insertase YidC [Streptococcus thermophilus]	GO:0015031;GO:0016021;GO:0005886;GO:0032977	BP:protein transport;CC:integral component of membrane;CC:plasma membrane;MF:membrane insertase activity;	K03217	yidC	map02024;map03070;map03060	Quorum sensing;Bacterial secretion system;Protein export
orf0361	14.194	3.82724	1.23036e-16	7.4937e-16	yes	up	ref_gene	mRNA	10.53	14.92	17.57	234.39	260.74	103.69	199.607	14.34	MULTISPECIES: aminodeoxychorismate/anthranilate synthase component II [Streptococcus]	GO:0006541	BP:glutamine metabolic process;	K01658	trpG	map02024;map02025;map00400;map00405	Quorum sensing;Biofilm formation - Pseudomonas aeruginosa;Phenylalanine, tyrosine and tryptophan biosynthesis;Phenazine biosynthesis
orf0359	11.664	3.54405	8.133e-16	4.57992e-15	yes	up	ref_gene	mRNA	9.19	15.26	19.84	172.05	226.38	105.12	167.85	14.7633	anthranilate synthase component I [Streptococcus thermophilus]	GO:0000162;GO:0046872;GO:0004049	BP:tryptophan biosynthetic process;MF:metal ion binding;MF:anthranilate synthase activity;	K01657	trpE	map02024;map02025;map00400;map00405	Quorum sensing;Biofilm formation - Pseudomonas aeruginosa;Phenylalanine, tyrosine and tryptophan biosynthesis;Phenazine biosynthesis
orf0360	12.612	3.65675	1.81254e-14	9.34547e-14	yes	up	ref_gene	mRNA	9.76	17.36	19.28	222.58	245.08	104.44	190.7	15.4667	anthranilate synthase component I [Streptococcus thermophilus]	GO:0000162;GO:0046872;GO:0004049	BP:tryptophan biosynthetic process;MF:metal ion binding;MF:anthranilate synthase activity;	K01657	trpE	map02024;map02025;map00400;map00405	Quorum sensing;Biofilm formation - Pseudomonas aeruginosa;Phenylalanine, tyrosine and tryptophan biosynthesis;Phenazine biosynthesis
orf1121	0.27	-1.88745	7.02966e-12	3.06086e-11	yes	down	ref_gene	mRNA	20.74	18.24	18.83	6.6	2.9	5.95	5.15	19.27	sensor histidine kinase (homolog to ciaH Spn), truncated [Streptococcus thermophilus LMG 18311]	------	------	K14982	ciaH	map02024;map02020	Quorum sensing;Two-component system
orf1124	0.439	-1.18666	2.99599e-08	9.85303e-08	yes	down	ref_gene	mRNA	26.87	24.35	21.22	12.51	9.5	9.38	10.4633	24.1467	response regulator (homolog to ciaR Spn), truncated [Streptococcus thermophilus CNRZ1066]	------	------	K14983	ciaR	map02024;map02020	Quorum sensing;Two-component system
orf1901	8.843	3.14446	7.63453e-92	1.71014e-89	yes	up	ref_gene	mRNA	161.4	121.45	156.19	1248.85	1207.28	1408.28	1288.14	146.347	50S ribosomal protein L17 [Streptococcus thermophilus]	GO:0006412;GO:0005840;GO:0003735	BP:translation;CC:ribosome;MF:structural constituent of ribosome;	K02879	rplQ	map03010	Ribosome
orf1911	5.427	2.44026	1.7879e-65	1.63836e-63	yes	up	ref_gene	mRNA	114.86	102.69	116.95	653.24	538.89	614.35	602.16	111.5	MULTISPECIES: 30S ribosomal protein S5 [Lactobacillales]	GO:0006412;GO:0015935;GO:0003735;GO:0019843	BP:translation;CC:small ribosomal subunit;MF:structural constituent of ribosome;MF:rRNA binding;	K02988	rpsE	map03010	Ribosome
orf0771	5.921	2.56587	1.81857e-61	1.1562e-59	yes	up	ref_gene	mRNA	783.08	815.35	1033.81	4635.96	5397.72	5374.1	5135.93	877.413	MULTISPECIES: 50S ribosomal protein L19 [Streptococcus]	GO:0006412;GO:0005840;GO:0003735;GO:0016740	BP:translation;CC:ribosome;MF:structural constituent of ribosome;MF:transferase activity;	K02884	rplS	map03010	Ribosome
orf1927	5.967	2.57704	1.83524e-61	1.1562e-59	yes	up	ref_gene	mRNA	138.51	106.77	115.31	792.16	640.26	698.46	710.293	120.197	MULTISPECIES: 50S ribosomal protein L4 [Streptococcus]	GO:0006412;GO:0005840;GO:0003735;GO:0019843	BP:translation;CC:ribosome;MF:structural constituent of ribosome;MF:rRNA binding;	K02926	rplD	map03010	Ribosome
orf1913	5.801	2.53619	1.26727e-58	7.0967e-57	yes	up	ref_gene	mRNA	118.33	96.25	104.03	698.55	583.11	552.91	611.523	106.203	50S ribosomal protein L6 [Streptococcus thermophilus]	GO:0006412;GO:0005840;GO:0003735;GO:0019843	BP:translation;CC:ribosome;MF:structural constituent of ribosome;MF:rRNA binding;	K02933	rplF	map03010	Ribosome
orf1904	4.416	2.14273	1.82683e-58	9.69181e-57	yes	up	ref_gene	mRNA	659.49	623	605.73	3033.83	2578.13	2768.99	2793.65	629.407	MULTISPECIES: 30S ribosomal protein S13 [Streptococcus]	GO:0006412;GO:0005840;GO:0003735;GO:0019843;GO:0000049	BP:translation;CC:ribosome;MF:structural constituent of ribosome;MF:rRNA binding;MF:tRNA binding;	K02952	rpsM	map03010	Ribosome
orf1912	4.393	2.13522	2.23579e-58	1.15573e-56	yes	up	ref_gene	mRNA	505.31	500.26	556.38	2408.65	2264.47	2187.06	2286.73	520.65	RecName: Full=50S ribosomal protein L18 [Streptococcus thermophilus CNRZ1066]	GO:0006412;GO:0005840;GO:0003735;GO:0019843	BP:translation;CC:ribosome;MF:structural constituent of ribosome;MF:rRNA binding;	K02881	rplR	map03010	Ribosome
orf1903	6.688	2.74152	4.29329e-57	2.01285e-55	yes	up	ref_gene	mRNA	92.65	62.2	78	526.56	465.54	566.58	519.56	77.6167	MULTISPECIES: 30S ribosomal protein S11 [Streptococcus]	GO:0006412;GO:0005840;GO:0003735;GO:0019843	BP:translation;CC:ribosome;MF:structural constituent of ribosome;MF:rRNA binding;	K02948	rpsK	map03010	Ribosome
orf1925	5.997	2.5842	8.91439e-57	4.08441e-55	yes	up	ref_gene	mRNA	194.09	147.99	168.4	1176.01	864.47	978.63	1006.37	170.16	50S ribosomal protein L2 [Streptococcus thermophilus]	GO:0006412;GO:0015934;GO:0003735;GO:0016740;GO:0019843	BP:translation;CC:large ribosomal subunit;MF:structural constituent of ribosome;MF:transferase activity;MF:rRNA binding;	K02886	rplB	map03010	Ribosome
orf1921	6.031	2.5923	1.96812e-54	8.09739e-53	yes	up	ref_gene	mRNA	233.23	186.24	205.3	1541.68	1094.58	1140.44	1258.9	208.257	50S ribosomal protein L16 [Streptococcus thermophilus]	GO:0006412;GO:0005840;GO:0003735;GO:0019843;GO:0000049	BP:translation;CC:ribosome;MF:structural constituent of ribosome;MF:rRNA binding;MF:tRNA binding;	K02878	rplP	map03010	Ribosome
orf1929	4.927	2.30057	2.17072e-52	8.25693e-51	yes	up	ref_gene	mRNA	185.37	166.6	157.16	923.35	712.94	877.71	838	169.71	30S ribosomal protein S10 [Streptococcus thermophilus]	GO:0006412;GO:0005840;GO:0003735;GO:0000049	BP:translation;CC:ribosome;MF:structural constituent of ribosome;MF:tRNA binding;	K02946	rpsJ	map03010	Ribosome
orf0071	3.769	1.91407	1.81563e-49	6.31089e-48	yes	up	ref_gene	mRNA	1032.73	1080.55	1099.08	3697.5	3859.5	4323.53	3960.18	1070.79	30S ribosomal protein S2 [Streptococcus thermophilus]	GO:0006412;GO:0015935;GO:0003735	BP:translation;CC:small ribosomal subunit;MF:structural constituent of ribosome;	K02967	rpsB	map03010	Ribosome
orf1993	4.998	2.32132	6.64067e-49	2.23126e-47	yes	up	ref_gene	mRNA	502.8	538.7	648.41	2790.76	3039.63	2464.45	2764.95	563.303	30S ribosomal protein S4 [Streptococcus thermophilus]	GO:0006412;GO:0015935;GO:0003735;GO:0019843	BP:translation;CC:small ribosomal subunit;MF:structural constituent of ribosome;MF:rRNA binding;	K02986	rpsD	map03010	Ribosome
orf1922	5.17	2.37021	1.71563e-48	5.57858e-47	yes	up	ref_gene	mRNA	340.66	291.79	279.72	1873.86	1341.78	1454.34	1556.66	304.057	30S ribosomal protein S3 [Streptococcus thermophilus]	GO:0006412;GO:0005840;GO:0003735;GO:0003729;GO:0019843	BP:translation;CC:ribosome;MF:structural constituent of ribosome;MF:mRNA binding;MF:rRNA binding;	K02982	rpsC	map03010	Ribosome
orf1909	4.301	2.1047	1.83817e-48	5.88216e-47	yes	up	ref_gene	mRNA	916.48	882.15	990.05	4638.78	3639.88	3700.52	3993.06	929.56	50S ribosomal protein L15 [Streptococcus thermophilus LMG 18311]	GO:0006412;GO:0015934;GO:0003735;GO:0019843	BP:translation;CC:large ribosomal subunit;MF:structural constituent of ribosome;MF:rRNA binding;	K02876	rplO	map03010	Ribosome
orf0195	5.046	2.33517	2.34451e-48	7.3852e-47	yes	up	ref_gene	mRNA	267.55	305.53	351.44	1538.28	1457.23	1767.84	1587.78	308.173	30S ribosomal protein S18 [Streptococcus thermophilus]	GO:0006412;GO:0005840;GO:0003735;GO:0019843	BP:translation;CC:ribosome;MF:structural constituent of ribosome;MF:rRNA binding;	K02963	rpsR	map03010	Ribosome
orf1924	5.048	2.33573	2.23497e-47	6.82683e-46	yes	up	ref_gene	mRNA	357.56	309.81	304.2	1996.74	1489.35	1447.36	1644.48	323.857	30S ribosomal protein S19 [Streptococcus pneumoniae]	GO:0006412;GO:0015935;GO:0003735;GO:0019843	BP:translation;CC:small ribosomal subunit;MF:structural constituent of ribosome;MF:rRNA binding;	K02965	rpsS	map03010	Ribosome
orf1914	5.163	2.36818	3.58586e-45	1.00404e-43	yes	up	ref_gene	mRNA	334.59	317.32	278.81	1950.93	1485.41	1340.42	1592.25	310.24	MULTISPECIES: 30S ribosomal protein S8 [Lactobacillales]	GO:0006412;GO:0005840;GO:0003735;GO:0019843	BP:translation;CC:ribosome;MF:structural constituent of ribosome;MF:rRNA binding;	K02994	rpsH	map03010	Ribosome
orf1918	5.518	2.46403	9.39289e-45	2.55893e-43	yes	up	ref_gene	mRNA	218.11	192.31	170.07	1334.29	952.63	917.18	1068.03	193.497	MULTISPECIES: 50S ribosomal protein L14 [Lactobacillales]	GO:0006412;GO:0015934;GO:0003735;GO:0019843	BP:translation;CC:large ribosomal subunit;MF:structural constituent of ribosome;MF:rRNA binding;	K02874	rplN	map03010	Ribosome
orf1923	5.16	2.36724	4.97208e-43	1.30178e-41	yes	up	ref_gene	mRNA	256.04	207.91	223.71	1502.49	1022.11	1061.28	1195.29	229.22	MULTISPECIES: 50S ribosomal protein L22 [Streptococcus]	GO:0006412;GO:0015934;GO:0003735;GO:0019843	BP:translation;CC:large ribosomal subunit;MF:structural constituent of ribosome;MF:rRNA binding;	K02890	rplV	map03010	Ribosome
orf1919	4.957	2.30943	1.29046e-42	3.29312e-41	yes	up	ref_gene	mRNA	277.16	213.56	221.53	1437.1	1050.65	1112.69	1200.15	237.417	MULTISPECIES: 30S ribosomal protein S17 [Streptococcus]	GO:0006412;GO:0005840;GO:0003735;GO:0019843	BP:translation;CC:ribosome;MF:structural constituent of ribosome;MF:rRNA binding;	K02961	rpsQ	map03010	Ribosome
orf1910	3.622	1.85695	8.20268e-42	1.92286e-40	yes	up	ref_gene	mRNA	611.82	700	699.09	2690.9	2347.28	2357.04	2465.07	670.303	MULTISPECIES: 50S ribosomal protein L30 [Lactobacillales]	GO:0006412;GO:0015934;GO:0003735	BP:translation;CC:large ribosomal subunit;MF:structural constituent of ribosome;	K02907	rpmD	map03010	Ribosome
orf1802	4.052	2.01867	3.53688e-41	8.01162e-40	yes	up	ref_gene	mRNA	6182	5950.03	7117.61	24720.5	29737.2	25724.3	26727.3	6416.55	50S ribosomal protein L34 [Streptococcus thermophilus]	GO:0006412;GO:0005840;GO:0003735	BP:translation;CC:ribosome;MF:structural constituent of ribosome;	K02914	rpmH	map03010	Ribosome
orf1916	4.998	2.32131	6.46953e-40	1.41767e-38	yes	up	ref_gene	mRNA	160.76	130.37	122.86	843.64	597.33	614.47	685.147	137.997	50S ribosomal protein L5 [Streptococcus thermophilus]	GO:0006412;GO:0005840;GO:0003735;GO:0019843;GO:0000049	BP:translation;CC:ribosome;MF:structural constituent of ribosome;MF:rRNA binding;MF:tRNA binding;	K02931	rplE	map03010	Ribosome
orf1928	4.595	2.19997	1.64859e-39	3.57371e-38	yes	up	ref_gene	mRNA	554.59	507.9	466.61	2878.5	1883.86	2206.11	2322.82	509.7	50S ribosomal protein L3 [Streptococcus thermophilus]	GO:0006412;GO:0005840;GO:0003735;GO:0019843	BP:translation;CC:ribosome;MF:structural constituent of ribosome;MF:rRNA binding;	K02906	rplC	map03010	Ribosome
orf0193	3.791	1.92249	2.79003e-37	5.73949e-36	yes	up	ref_gene	mRNA	530.22	647.59	666.11	2142.41	2333.75	2545.77	2340.64	614.64	30S ribosomal protein S6 [Streptococcus thermophilus LMG 18311]	GO:0006412;GO:0005840;GO:0003735;GO:0019843	BP:translation;CC:ribosome;MF:structural constituent of ribosome;MF:rRNA binding;	K02990	rpsF	map03010	Ribosome
orf1905	4.063	2.0225	5.36943e-37	1.08248e-35	yes	up	ref_gene	mRNA	1282.01	1078.39	1106.38	5946.9	4614.58	4960.23	5173.9	1155.59	MULTISPECIES: 50S ribosomal protein L36 [Firmicutes]	GO:0006412;GO:0005840;GO:0003735	BP:translation;CC:ribosome;MF:structural constituent of ribosome;	K02919	rpmJ	map03010	Ribosome
orf1767	3.256	1.70328	1.83736e-35	3.49445e-34	yes	up	ref_gene	mRNA	2574.92	2570.71	2791.06	7966.81	8407.32	9556.53	8643.55	2645.56	MULTISPECIES: 30S ribosomal protein S15 [Lactobacillales]	GO:0006412;GO:0005840;GO:0003735;GO:0019843	BP:translation;CC:ribosome;MF:structural constituent of ribosome;MF:rRNA binding;	K02956	rpsO	map03010	Ribosome
orf0157	3.359	1.74788	1.09357e-34	1.96843e-33	yes	up	ref_gene	mRNA	311.25	292.53	366.72	1044.28	1082.17	1089.25	1071.9	323.5	30S ribosomal protein S7 [Streptococcus thermophilus]	GO:0006412;GO:0015935;GO:0003735;GO:0000049;GO:0019843	BP:translation;CC:small ribosomal subunit;MF:structural constituent of ribosome;MF:tRNA binding;MF:rRNA binding;	K02992	rpsG	map03010	Ribosome
novel0082	3.519	1.81521	1.12265e-34	2.00288e-33	yes	up	novel_gene	unknown	38911.1	41570.1	35683.5	194281	154188	132453	160307	38721.5	------	------	------	K02946	rpsJ	map03010	Ribosome
orf1955	4.726	2.24052	8.87309e-34	1.49068e-32	yes	up	ref_gene	mRNA	964.52	879.69	1185.72	3777.33	5107.73	5646.41	4843.82	1009.98	50S ribosomal protein L28 [Streptococcus thermophilus]	GO:0006412;GO:0005840;GO:0003735	BP:translation;CC:ribosome;MF:structural constituent of ribosome;	K02902	rpmB	map03010	Ribosome
orf1920	4.106	2.03777	9.73723e-34	1.62234e-32	yes	up	ref_gene	mRNA	458.05	393.5	373.44	2142.04	1530.97	1554.64	1742.55	408.33	50S ribosomal protein L29 [Streptococcus thermophilus]	GO:0006412;GO:0005840;GO:0003735	BP:translation;CC:ribosome;MF:structural constituent of ribosome;	K02904	rpmC	map03010	Ribosome
orf1917	4.661	2.22051	1.4608e-33	2.41391e-32	yes	up	ref_gene	mRNA	526.74	451.51	403.43	2850.15	1859.18	1840.86	2183.4	460.56	MULTISPECIES: 50S ribosomal protein L24 [Streptococcus]	GO:0006412;GO:0005840;GO:0003735;GO:0019843	BP:translation;CC:ribosome;MF:structural constituent of ribosome;MF:rRNA binding;	K02895	rplX	map03010	Ribosome
orf0093	3.177	1.66786	1.69457e-33	2.77743e-32	yes	up	ref_gene	mRNA	893.76	877.68	1028.74	3228.91	2762.52	2838.8	2943.41	933.393	MULTISPECIES: 50S ribosomal protein L13 [Streptococcus]	GO:0006412;GO:0005840;GO:0003735	BP:translation;CC:ribosome;MF:structural constituent of ribosome;	K02871	rplM	map03010	Ribosome
orf1915	4.477	2.16266	4.45364e-32	6.55368e-31	yes	up	ref_gene	mRNA	605.8	570.72	480.64	3264.13	2314.31	1991.94	2523.46	552.387	MULTISPECIES: type Z 30S ribosomal protein S14 [Lactobacillales]	GO:0006412;GO:0005840;GO:0003735;GO:0008270;GO:0019843	BP:translation;CC:ribosome;MF:structural constituent of ribosome;MF:zinc ion binding;MF:rRNA binding;	K02954	rpsN	map03010	Ribosome
orf0094	3.007	1.58847	2.89747e-30	4.0567e-29	yes	up	ref_gene	mRNA	1528.97	1507.04	1819.13	4738.96	4991.13	4884.89	4871.66	1618.38	MULTISPECIES: 30S ribosomal protein S9 [Lactobacillales]	GO:0006412;GO:0005840;GO:0003735	BP:translation;CC:ribosome;MF:structural constituent of ribosome;	K02996	rpsI	map03010	Ribosome
orf1926	5.194	2.37693	2.14909e-27	2.62855e-26	yes	up	ref_gene	mRNA	54.74	31.36	37.55	228.37	198.6	227.66	218.21	41.2167	MULTISPECIES: 50S ribosomal protein L23 [Lactobacillales]	GO:0006412;GO:0005840;GO:0003735;GO:0019843	BP:translation;CC:ribosome;MF:structural constituent of ribosome;MF:rRNA binding;	K02892	rplW	map03010	Ribosome
orf0819	3.338	1.73906	8.59654e-27	1.00177e-25	yes	up	ref_gene	mRNA	213.16	167.81	195.53	596.76	596.92	743.25	645.643	192.167	50S ribosomal protein L20 [Streptococcus thermophilus]	GO:0006412;GO:0000027;GO:0005840;GO:0003735;GO:0019843	BP:translation;BP:ribosomal large subunit assembly;CC:ribosome;MF:structural constituent of ribosome;MF:rRNA binding;	K02887	rplT	map03010	Ribosome
orf0408	3.032	1.60017	7.00614e-26	7.55314e-25	yes	up	ref_gene	mRNA	726.14	825.37	921.37	2393.9	2754.38	2395.94	2514.74	824.293	MULTISPECIES: 30S ribosomal protein S16 [Streptococcus]	GO:0006412;GO:0005840;GO:0003735	BP:translation;CC:ribosome;MF:structural constituent of ribosome;	K02959	rpsP	map03010	Ribosome
orf1386	2.691	1.42839	2.68624e-25	2.77716e-24	yes	up	ref_gene	mRNA	906.55	860.34	970.17	2310.7	2585.1	2424.38	2440.06	912.353	50S ribosomal protein L7/L12 [Streptococcus thermophilus]	GO:0006412;GO:0005840;GO:0003735	BP:translation;CC:ribosome;MF:structural constituent of ribosome;	K02935	rplL	map03010	Ribosome
orf1812	2.797	1.48398	9.2575e-24	8.64033e-23	yes	up	ref_gene	mRNA	628.01	555.61	697.04	1581.52	1667.78	1948.37	1732.56	626.887	50S ribosomal protein L1 [Streptococcus thermophilus LMG 18311]	GO:0006417;GO:0006412;GO:0015934;GO:0000049;GO:0019843;GO:0003735	BP:regulation of translation;BP:translation;CC:large ribosomal subunit;MF:tRNA binding;MF:rRNA binding;MF:structural constituent of ribosome;	K02863	rplA	map03010	Ribosome
orf1329	2.893	1.53232	3.79731e-22	3.21654e-21	yes	up	ref_gene	mRNA	734.24	779.62	979.55	2245.73	2575.07	2226.59	2349.13	831.137	30S ribosomal protein S1 [Streptococcus thermophilus]	GO:0005840;GO:0003676	CC:ribosome;MF:nucleic acid binding;	K02945	rpsA	map03010	Ribosome
orf0818	2.437	1.2851	1.31707e-21	1.0495e-20	yes	up	ref_gene	mRNA	797.2	894.19	814.56	2115.91	2021.89	2064.64	2067.48	835.317	MULTISPECIES: 50S ribosomal protein L35 [Lactobacillales]	GO:0006412;GO:0005840;GO:0003735	BP:translation;CC:ribosome;MF:structural constituent of ribosome;	K02916	rpmI	map03010	Ribosome
orf0156	2.523	1.33521	2.55686e-21	1.9902e-20	yes	up	ref_gene	mRNA	2077.65	2428.86	2450.47	6161.32	5908.5	5337.57	5802.46	2318.99	MULTISPECIES: 30S ribosomal protein S12 [Streptococcus]	GO:0006412;GO:0015935;GO:0003735;GO:0000049;GO:0019843	BP:translation;CC:small ribosomal subunit;MF:structural constituent of ribosome;MF:tRNA binding;MF:rRNA binding;	K02950	rpsL	map03010	Ribosome
orf1813	2.254	1.17222	2.48185e-19	1.70765e-18	yes	up	ref_gene	mRNA	1307.09	1411.42	1413.45	2941.09	2926.65	3357.27	3075	1377.32	50S ribosomal protein L11 [Streptococcus thermophilus]	GO:0006412;GO:0005840;GO:0070180;GO:0003735	BP:translation;CC:ribosome;MF:large ribosomal subunit rRNA binding;MF:structural constituent of ribosome;	K02867	rplK	map03010	Ribosome
orf1516	2.409	1.26854	6.20809e-17	3.89691e-16	yes	up	ref_gene	mRNA	2043.75	2252.18	2599.86	5206.45	5253.56	6367.04	5609.02	2298.6	MULTISPECIES: 50S ribosomal protein L27 [Streptococcus]	GO:0006412;GO:0005840;GO:0003735	BP:translation;CC:ribosome;MF:structural constituent of ribosome;	K02899	rpmA	map03010	Ribosome
orf1387	2.465	1.30148	2.766e-16	1.63526e-15	yes	up	ref_gene	mRNA	2521.07	2895.45	2913.69	6873.03	7616.82	5684.72	6724.86	2776.74	50S ribosomal protein L10 [Streptococcus thermophilus LMG 18311]	GO:0042254;GO:0006412;GO:0015934;GO:0070180;GO:0003735	BP:ribosome biogenesis;BP:translation;CC:large ribosomal subunit;MF:large ribosomal subunit rRNA binding;MF:structural constituent of ribosome;	K02864	rplJ	map03010	Ribosome
orf1517	2.172	1.11878	2.9515e-14	1.4988e-13	yes	up	ref_gene	mRNA	2469.23	3206.16	3149.92	6113.92	6410.83	6595.93	6373.56	2941.77	ribosomal protein L21 [Streptococcus sp. C150]	GO:0006412;GO:0005840;GO:0003735;GO:0016853;GO:0019843	BP:translation;CC:ribosome;MF:structural constituent of ribosome;MF:isomerase activity;MF:rRNA binding;	K02888	rplU	map03010	Ribosome
orf1120	2.179	1.12349	8.38696e-14	4.13401e-13	yes	up	ref_gene	mRNA	944.8	851.32	841.68	1768.7	2127.23	1907.52	1934.48	879.267	RecName: Full=30S ribosomal protein S20 [Streptococcus thermophilus CNRZ1066]	GO:0006412;GO:0005840;GO:0003735;GO:0019843	BP:translation;CC:ribosome;MF:structural constituent of ribosome;MF:rRNA binding;	K02968	rpsT	map03010	Ribosome
orf1972	2.12	1.08412	1.61585e-11	6.82924e-11	yes	up	ref_gene	mRNA	509.77	553.69	671.92	1444.45	1244.4	1174	1287.62	578.46	MULTISPECIES: 50S ribosomal protein L33 [Lactobacillales]	GO:0006412;GO:0005840;GO:0003735	BP:translation;CC:ribosome;MF:structural constituent of ribosome;	K02913	rpmG	map03010	Ribosome
orf1535	9.245	3.20865	7.18281e-64	5.56944e-62	yes	up	ref_gene	mRNA	78.32	76.86	124.96	751.66	819.14	966.06	845.62	93.38	ribonuclease Y [Streptococcus thermophilus]	GO:0006402;GO:0005886;GO:0016021;GO:0004521;GO:0003723	BP:mRNA catabolic process;CC:plasma membrane;CC:integral component of membrane;MF:endoribonuclease activity;MF:RNA binding;	K18682	rny	map03018	RNA degradation
orf0387	2.409	1.2687	1.40333e-11	5.9686e-11	yes	up	ref_gene	mRNA	306.38	438.92	480.58	813.96	874.59	1208.17	965.573	408.627	DEAD/DEAH box helicase [Streptococcus thermophilus]	GO:0006401;GO:0010501;GO:0005737;GO:0016787;GO:0003724;GO:0003723;GO:0005524	BP:RNA catabolic process;BP:RNA secondary structure unwinding;CC:cytoplasm;MF:hydrolase activity;MF:RNA helicase activity;MF:RNA binding;MF:ATP binding;	K05592	deaD	map03018	RNA degradation
orf0136	0.253	-1.98213	1.22539e-19	8.60761e-19	yes	down	ref_gene	mRNA	2569.8	1976.77	1547.22	686.16	386.96	438.83	503.983	2031.26	molecular chaperone DnaK [Streptococcus thermophilus]	GO:0006457;GO:0016887;GO:0051082;GO:0005524	BP:protein folding;MF:ATPase activity;MF:unfolded protein binding;MF:ATP binding;	K04043	dnaK	map03018;map05152;map04212	RNA degradation;Tuberculosis;Longevity regulating pathway - worm
orf1902	6.604	2.72343	3.41296e-82	6.25502e-80	yes	up	ref_gene	mRNA	184.03	150.39	170.7	1098.74	996.95	1189.8	1095.16	168.373	DNA-directed RNA polymerase subunit alpha [Streptococcus thermophilus]	GO:0006351;GO:0003899;GO:0046983;GO:0003677	BP:transcription, DNA-templated;MF:DNA-directed RNA polymerase activity;MF:protein dimerization activity;MF:DNA binding;	K03040	rpoA	map03020	RNA polymerase
orf1864	3.613	1.85304	1.78018e-33	2.87108e-32	yes	up	ref_gene	mRNA	116.22	95.52	123.15	359.5	421.91	398.33	393.247	111.63	DNA-directed RNA polymerase subunit beta' [Streptococcus thermophilus]	GO:0006351;GO:0003899;GO:0000287;GO:0008270;GO:0003677	BP:transcription, DNA-templated;MF:DNA-directed RNA polymerase activity;MF:magnesium ion binding;MF:zinc ion binding;MF:DNA binding;	K03046	rpoC	map03020	RNA polymerase
orf1865	2.81	1.49046	9.10293e-29	1.20734e-27	yes	up	ref_gene	mRNA	131.26	133.01	140.44	340.44	386.68	381.61	369.577	134.903	DNA-directed RNA polymerase subunit beta [Streptococcus thermophilus]	GO:0006351;GO:0003899;GO:0003677;GO:0032549	BP:transcription, DNA-templated;MF:DNA-directed RNA polymerase activity;MF:DNA binding;MF:ribonucleoside binding;	K03043	rpoB	map03020	RNA polymerase
orf0298	0.267	-1.90272	2.074e-43	5.57492e-42	yes	down	ref_gene	mRNA	1575.21	1568.08	1428.35	366.65	419.48	414.82	400.317	1523.88	thioredoxin-disulfide reductase [Streptococcus thermophilus]	GO:0019430;GO:0005737;GO:0004791	BP:removal of superoxide radicals;CC:cytoplasm;MF:thioredoxin-disulfide reductase activity;	K00384	trxB	map00450	Selenocompound metabolism
orf1579	0.379	-1.3993	1.01524e-22	8.93769e-22	yes	down	ref_gene	mRNA	64.44	70.95	66.19	24.63	23.84	26.47	24.98	67.1933	pyridoxal phosphate-dependent aminotransferase [Streptococcus thermophilus]	GO:0009058;GO:0030170;GO:0008483;GO:0016829;GO:0003824	BP:biosynthetic process;MF:pyridoxal phosphate binding;MF:transaminase activity;MF:lyase activity;MF:catalytic activity;	K14155	patB	map00450;map00270	Selenocompound metabolism;Cysteine and methionine metabolism
orf1969	0.312	-1.68251	1.65619e-10	6.57261e-10	yes	down	ref_gene	mRNA	10.24	13.21	13.32	3.45	3.51	4.32	3.76	12.2567	hypothetical protein [Streptococcus thermophilus]	------	------	K00549	metE	map00450;map00270	Selenocompound metabolism;Cysteine and methionine metabolism
orf1580	0.339	-1.5625	5.66814e-27	6.76152e-26	yes	down	ref_gene	mRNA	151.62	138.49	136.28	47.92	49.14	44.43	47.1633	142.13	cystathionine gamma-synthase [Streptococcus thermophilus]	GO:0019346;GO:0003824;GO:0016829;GO:0102028;GO:0030170;GO:0003962	BP:transsulfuration;MF:catalytic activity;MF:lyase activity;MF:cystathionine gamma-synthase activit;MF:pyridoxal phosphate binding;MF:cystathionine gamma-synthase activity;	K01739	metB	map00450;map00920;map00270	Selenocompound metabolism;Sulfur metabolism;Cysteine and methionine metabolism
orf0552	2.721	1.44416	4.37185e-13	2.06893e-12	yes	up	ref_gene	mRNA	1334.57	990.32	837.52	3289.14	2881.01	2211.51	2793.89	1054.14	DUF4981 domain-containing protein [Streptococcus thermophilus]	GO:0005975;GO:0009341;GO:0004565;GO:0030246	BP:carbohydrate metabolic process;CC:beta-galactosidase complex;MF:beta-galactosidase activity;MF:carbohydrate binding;	K01190	lacZ	map00600;map00511;map00052	Sphingolipid metabolism;Other glycan degradation;Galactose metabolism
orf1728	2.99	1.58019	2.69398e-11	1.13147e-10	yes	up	ref_gene	mRNA	3.98	5.16	5.81	13.85	16.82	12.98	14.55	4.98333	Exodeoxyribonuclease III [Streptococcus thermophilus]	------	------	K06896	mapP	map00500	Starch and sucrose metabolism
orf1774	0.198	-2.33585	1.85568e-08	6.24548e-08	yes	down	ref_gene	mRNA	33.84	24.44	12.56	7.06	3.86	3.26	4.72667	23.6133	1,6-alpha-glucanhydrolase [Streptococcus thermophilus]	------	------	K05988	dexA	map00500	Starch and sucrose metabolism
orf0919	0.306	-1.70937	4.48328e-05	0.00010365	yes	down	ref_gene	mRNA	2208.08	1730.61	1549.82	833.28	455.76	352.18	547.073	1829.5	4-alpha-glucanotransferase [Streptococcus thermophilus]	------	------	K00705	malQ	map00500	Starch and sucrose metabolism
orf0213	0.389	-1.36154	1.48107e-14	7.69545e-14	yes	down	ref_gene	mRNA	205.33	174.89	179.01	76.2	80.33	55.75	70.76	186.41	sucrose-6-phosphate hydrolase [Streptococcus thermophilus]	GO:0005985;GO:0005737;GO:0004564	BP:sucrose metabolic process;CC:cytoplasm;MF:beta-fructofuranosidase activity;	K01193	sacA	map00500;map00052	Starch and sucrose metabolism;Galactose metabolism
orf0934	2.943	1.55722	2.39992e-23	2.17939e-22	yes	up	ref_gene	mRNA	51.93	44.09	45.86	145.55	140.53	124.52	136.867	47.2933	inositol monophosphatase family protein [Streptococcus thermophilus]	GO:0046855	BP:inositol phosphate dephosphorylation;	K01092	suhB	map00521;map04070;map00562	Streptomycin biosynthesis;Phosphatidylinositol signaling system;Inositol phosphate metabolism
orf1379	7.395	2.88649	9.52344e-06	2.39691e-05	yes	up	ref_gene	mRNA	6.78	5.74	5.44	73.41	41.71	14.17	43.0967	5.98667	molybdopterin biosynthesis protein (HesA/MoeB/ThiF family protein), putative [Streptococcus thermophilus LMG 18311]	GO:0008641	MF:small protein activating enzyme activity;	K21029	moeB	map04122	Sulfur relay system
orf1907	2.532	1.34052	5.76014e-25	5.8354e-24	yes	up	ref_gene	mRNA	191.34	203.26	204.36	521.1	472.47	501.86	498.477	199.653	adenylate kinase [Streptococcus thermophilus]	GO:0044209;GO:0005737;GO:0008270;GO:0004017;GO:0005524	BP:AMP salvage;CC:cytoplasm;MF:zinc ion binding;MF:adenylate kinase activity;MF:ATP binding;	K00939	adk	map00730;map00230	Thiamine metabolism;Purine metabolism
orf0932	2.551	1.3509	6.15423e-19	4.14948e-18	yes	up	ref_gene	mRNA	81.37	64.81	73.65	191.77	184.85	174.86	183.827	73.2767	phosphate ABC transporter substrate-binding protein PstS family protein [Streptococcus thermophilus]	GO:0006817;GO:0005886;GO:0042301	BP:phosphate ion transport;CC:plasma membrane;MF:phosphate ion binding;	K02040	pstS	map05152;map02010;map02020	Tuberculosis;ABC transporters;Two-component system
orf1717	0.051	-4.30563	1.67591e-178	3.37863e-175	yes	down	ref_gene	mRNA	29601.3	27678.4	28540	1628.91	1383.91	1227.02	1413.28	28606.6	chaperonin GroEL [Streptococcus thermophilus]	GO:0042026;GO:0005737;GO:0051082;GO:0016887;GO:0005524	BP:protein refolding;CC:cytoplasm;MF:unfolded protein binding;MF:ATPase activity;MF:ATP binding;	K04077	groEL	map05152;map04940;map05134;map04212;map03018;map05417	Tuberculosis;Type I diabetes mellitus;Legionellosis;Longevity regulating pathway - worm;RNA degradation;Lipid and atherosclerosis
orf0569	0.197	-2.34105	2.32125e-45	6.59105e-44	yes	down	ref_gene	mRNA	800.85	705.23	672.7	156.62	155.27	119.5	143.797	726.26	response regulator [Streptococcus thermophilus]	------	------	K10682	saeR	map02020	Two-component system
novel0035	0.165	-2.59786	3.78607e-37	7.70982e-36	yes	down	novel_gene	unknown	1209.9	1198.45	1134.28	282.54	175.57	180.15	212.753	1180.88	hypothetical protein CV716_03740 [Streptococcus thermophilus]	GO:0000160;GO:0006355;GO:0003677	BP:phosphorelay signal transduction system;BP:regulation of transcription, DNA-templated;MF:DNA binding;	K10682	saeR	map02020	Two-component system
orf0624	3.746	1.90546	6.05151e-22	4.95928e-21	yes	up	ref_gene	mRNA	14.13	18.25	22.68	67.98	73.3	61.13	67.47	18.3533	response regulator transcription factor [Streptococcus thermophilus]	GO:0000160;GO:0006355;GO:0003677	BP:phosphorelay signal transduction system;BP:regulation of transcription, DNA-templated;MF:DNA binding;	K07693	desR	map02020	Two-component system
orf0623	3.47	1.79511	8.32904e-19	5.56005e-18	yes	up	ref_gene	mRNA	9.53	9.31	13.41	37.09	40.74	31.61	36.48	10.75	sensor histidine kinase (homolog to HK11 Spn) [Streptococcus thermophilus CNRZ1066]	GO:0016021;GO:0000155;GO:0046983	CC:integral component of membrane;MF:phosphorelay sensor kinase activity;MF:protein dimerization activity;	K07778	desK	map02020	Two-component system
novel0037	3.428	1.77728	6.05424e-13	2.84507e-12	yes	up	novel_gene	unknown	22.5	36.32	55.02	136.55	127.97	123.44	129.32	37.9467	response regulator transcription factor [Streptococcus vestibularis]	GO:0000160;GO:0006355;GO:0003677	BP:phosphorelay signal transduction system;BP:regulation of transcription, DNA-templated;MF:DNA binding;	K10682	saeR	map02020	Two-component system
orf1431	6.284	2.65172	2.5765e-09	9.17707e-09	yes	up	ref_gene	mRNA	2.19	2.9	2.46	13.76	13.2	20.63	15.8633	2.51667	nitrogen regulatory protein P-II [Streptococcus thermophilus LMG 18311]	GO:0006808;GO:0030234	BP:regulation of nitrogen utilization;MF:enzyme regulator activity;	K04751	glnB	map02020	Two-component system
orf1881	0.271	-1.88522	2.67781e-20	1.96308e-19	yes	down	ref_gene	mRNA	54.43	54.43	50.84	13.27	15.42	14.36	14.35	53.2333	alcohol-acetaldehyde dehydrogenase [Streptococcus thermophilus]	------	------	K04072	adhE	map00350;map05146;map00650;map00626;map00625;map00620;map00010;map00071	Tyrosine metabolism;Amoebiasis;Butanoate metabolism;Naphthalene degradation;Chloroalkane and chloroalkene degradation;Pyruvate metabolism;Glycolysis / Gluconeogenesis;Fatty acid degradation
orf1878	0.253	-1.97998	7.63647e-14	3.78259e-13	yes	down	ref_gene	mRNA	38.49	30.95	32.31	6.58	9.3	9.87	8.58333	33.9167	alcohol-acetaldehyde dehydrogenase, truncated [Streptococcus thermophilus LMG 18311]	------	------	K04072	adhE	map00350;map05146;map00650;map00626;map00625;map00620;map00010;map00071	Tyrosine metabolism;Amoebiasis;Butanoate metabolism;Naphthalene degradation;Chloroalkane and chloroalkene degradation;Pyruvate metabolism;Glycolysis / Gluconeogenesis;Fatty acid degradation
orf1879	0.338	-1.5628	3.76569e-12	1.68329e-11	yes	down	ref_gene	mRNA	39.38	28.6	31.93	10.58	10.08	12.92	11.1933	33.3033	alcohol-acetaldehyde dehydrogenase, truncated [Streptococcus thermophilus CNRZ1066]	------	------	K04072	adhE	map00350;map05146;map00650;map00626;map00625;map00620;map00010;map00071	Tyrosine metabolism;Amoebiasis;Butanoate metabolism;Naphthalene degradation;Chloroalkane and chloroalkene degradation;Pyruvate metabolism;Glycolysis / Gluconeogenesis;Fatty acid degradation
orf0139	2.182	1.12579	1.39962e-17	9.07277e-17	yes	up	ref_gene	mRNA	115.42	109.96	116.71	246.2	233.91	254.86	244.99	114.03	bifunctional hydroxymethylpyrimidine kinase/phosphomethylpyrimidine kinase [Streptococcus thermophilus]	GO:0009228;GO:0008972	BP:thiamine biosynthetic process;MF:phosphomethylpyrimidine kinase activity;	K00868	pdxK	map00750	Vitamin B6 metabolism
orf0664	2.836	1.50407	9.53268e-15	5.03086e-14	yes	up	ref_gene	mRNA	40.96	53.27	67.38	173.73	147.4	128.84	149.99	53.87	pyridoxamine kinase [Streptococcus thermophilus]	GO:0009443;GO:0008478	BP:pyridoxal 5'-phosphate salvage;MF:pyridoxal kinase activity;	K00868	pdxK	map00750	Vitamin B6 metabolism
sRNA0111	0.241	-2.05334	2.51776e-14	1.28827e-13	yes	down	sRNA	unknown	598.25	863.06	612.71	190.46	186.11	179.51	185.36	691.34
sRNA0098	0.104	-3.27212	1.14626e-09	4.27936e-09	yes	down	sRNA	unknown	1450.87	2136.55	1842.67	0	0	184.33	61.4433	1810.03
sRNA0115	0.294	-1.76503	1.32072e-05	3.26695e-05	yes	down	sRNA	unknown	0	0	0	0	0	0	0	0
sRNA0173	0.013	-6.21386	7.09631e-05	0.000159311	yes	down	sRNA	unknown	0	0	0	0	0	0	0	0
sRNA0043	0.303	-1.72044	0.00280835	0.00514227	yes	down	sRNA	unknown	121.1	100.93	112.65	16.26	50.83	43.57	36.8867	111.56
sRNA0081	0.028	-5.14077	0.00535049	0.00941238	yes	down	sRNA	unknown	0	0	0	0	0	0	0	0
sRNA0021	0.347	-1.5266	0.0272735	0.0422719	yes	down	sRNA	unknown	447.35	405.66	493.71	0	194.99	154.16	116.383	448.907

## Sheet: Table S1B
Table S1B Gene Expression Differences of UM17 vs M17-β
Gene_id	FC(UM17/M17-β)	Log2FC(UM17/M17-β)	Pvalue	Padjust	Significant	Regulate	Gene Type	Biotype	M17-β_1	M17-β_2	M17-β_3	UM17_1	UM17_2	UM17_3	UM17	M17-β	NR_description	GO_id	GO_term	KO_id	KO_name	Pathway_id	Pathway_definition
orf0549	5.037	2.33243	7.39296e-32	8.792e-29	yes	up	ref_gene	mRNA	563.17	454.17	429.01	2524.44	3013.66	2402.93	2647.01	482.117	UDP-glucose 4-epimerase GalE [Streptococcus thermophilus]	GO:0006012;GO:0003978	BP:galactose metabolic process;MF:UDP-glucose 4-epimerase activity;	K01784	galE	map00520;map00541;map00052	Amino sugar and nucleotide sugar metabolism;O-Antigen nucleotide sugar biosynthesis;Galactose metabolism
orf0369	0.183	-2.45269	8.57756e-32	8.792e-29	yes	down	ref_gene	mRNA	894.91	823.28	744.22	182.62	158.92	144.63	162.057	820.803	heavy metal translocating P-type ATPase [Streptococcus thermophilus]	GO:0016021;GO:0005886;GO:0005507;GO:0140581;GO:0005524	CC:integral component of membrane;CC:plasma membrane;MF:copper ion binding;MF:old GO;MF:ATP binding;	K17686	copA	map04978;map04016;map01524	Mineral absorption;MAPK signaling pathway - plant;Platinum drug resistance
orf0887	0.166	-2.59184	3.7587e-30	2.56845e-27	yes	down	ref_gene	mRNA	101.29	78.05	81.89	11.81	20.3	15.55	15.8867	87.0767	protein of unknown function [Streptococcus thermophilus]	GO:0009253;GO:0016998;GO:0003796	BP:peptidoglycan catabolic process;BP:cell wall macromolecule catabolic process;MF:lysozyme activity;	------	------	------	------
orf0674	0.277	-1.85013	1.08328e-28	5.55181e-26	yes	down	ref_gene	mRNA	952.72	857.14	895.39	238.57	281.31	304.14	274.673	901.75	DUF1002 domain-containing protein [Streptococcus thermophilus]	------	------	------	------	------	------
novel0012	0.138	-2.8536	1.91273e-26	7.8422e-24	yes	down	novel_gene	unknown	321.23	743.71	643.78	63.86	85.6	112.01	87.1567	569.573	bacteriophage replication gene A protein (GPA) [Streptococcus mutans GS-5]	------	------	------	------	------	------
orf1998	0.219	-2.19218	6.06311e-26	2.07156e-23	yes	down	ref_gene	mRNA	237.76	208.49	221.89	36.55	53.82	73.11	54.4933	222.713	tRNA uridine-5-carboxymethylaminomethyl(34) synthesis enzyme MnmG [Streptococcus thermophilus]	GO:0002098;GO:0005737;GO:0050660	BP:tRNA wobble uridine modification;CC:cytoplasm;MF:flavin adenine dinucleotide binding;	K03495	gidA	------	------
orf0370	0.181	-2.46445	4.51747e-24	1.32297e-21	yes	down	ref_gene	mRNA	1650.3	1342.68	1215.25	341.1	242.87	222.17	268.713	1402.74	MULTISPECIES: copper chaperone CopZ [Firmicutes]	GO:0046872	MF:metal ion binding;	K07213	copZ	map04978	Mineral absorption
orf0196	0.287	-1.80011	2.47635e-23	6.34564e-21	yes	down	ref_gene	mRNA	280.37	282.77	248.25	80.08	77.03	98.28	85.13	270.463	DUF4300 family protein [Streptococcus thermophilus]	------	------	------	------	------	------
orf0884	0.305	-1.71197	5.06353e-23	1.15336e-20	yes	down	ref_gene	mRNA	1342.92	1268.14	1205.09	408.61	439.4	424.2	424.07	1272.05	dihydrolipoamide acetyltransferase [Streptococcus thermophilus]	GO:0016746	MF:transferase activity, transferring acyl groups;	K00627	aceF	map00020;map00010;map00620	Citrate cycle (TCA cycle);Glycolysis / Gluconeogenesis;Pyruvate metabolism
orf1079	0.324	-1.62812	9.06077e-23	1.85746e-20	yes	down	ref_gene	mRNA	956.74	868.03	907.11	275.06	337.66	361.28	324.667	910.627	copper-translocating P-type ATPase [Streptococcus thermophilus]	------	------	K01533	copB	------	------
orf0886	0.187	-2.42132	1.1421e-22	2.12846e-20	yes	down	ref_gene	mRNA	119.58	95.29	81.11	17.68	23.87	18.37	19.9733	98.66	unknown protein [Streptococcus thermophilus CNRZ1066]	GO:0009253;GO:0016998;GO:0003796	BP:peptidoglycan catabolic process;BP:cell wall macromolecule catabolic process;MF:lysozyme activity;	------	------	------	------
novel0055	0.145	-2.78417	5.51355e-22	9.41897e-20	yes	down	novel_gene	unknown	461.34	1081.8	796.88	100.38	112.4	156.05	122.943	780.007	putative uncharacterized protein [Streptococcus thermophilus JIM 8232]	------	------	------	------	------	------
orf0989	0.317	-1.65735	9.83573e-22	1.55102e-19	yes	down	ref_gene	mRNA	336.55	368.87	333.39	108.04	124.86	125.37	119.423	346.27	alpha/beta hydrolase [Streptococcus thermophilus]	GO:0016787	MF:hydrolase activity;	------	------	------	------
orf1754	0.311	-1.68614	2.64463e-21	3.87249e-19	yes	down	ref_gene	mRNA	908.43	837.62	912.42	259.35	279.69	371.68	303.573	886.157	Fe-S cluster assembly protein SufB [Streptococcus thermophilus]	GO:0016226	BP:iron-sulfur cluster assembly;	K09014	sufB	------	------
orf0277	0.292	-1.77403	3.06239e-21	4.18527e-19	yes	down	ref_gene	mRNA	206.05	246.68	230.4	70.23	67.53	78.67	72.1433	227.71	CPBP family intramembrane metalloprotease [Streptococcus thermophilus]	GO:0071586;GO:0016021;GO:0004222	BP:CAAX-box protein processing;CC:integral component of membrane;MF:metalloendopeptidase activity;	K07052	------	------	------
orf1758	0.327	-1.61391	3.8535e-21	4.9373e-19	yes	down	ref_gene	mRNA	806.69	813.12	774.81	251.38	270.13	336.36	285.957	798.207	SufC [Streptococcus thermophilus]	GO:0005886;GO:0042626;GO:0005524	CC:plasma membrane;MF:ATPase activity, coupled to transmembrane movement of substances;MF:ATP binding;	K09013	sufC	------	------
orf1093	0.198	-2.33796	1.12725e-20	1.35934e-18	yes	down	ref_gene	mRNA	88.07	110.73	110.65	21.69	14.52	30.5	22.2367	103.15	7-cyano-7-deazaguanine synthase QueC [Streptococcus thermophilus]	GO:0008616;GO:0016879;GO:0008270;GO:0005524	BP:queuosine biosynthetic process;MF:ligase activity, forming carbon-nitrogen bonds;MF:zinc ion binding;MF:ATP binding;	K06920	queC	map00790	Folate biosynthesis
orf1757	0.324	-1.62549	1.45386e-20	1.65578e-18	yes	down	ref_gene	mRNA	1006.78	997.82	1010.2	296.77	340.01	441.78	359.52	1004.93	Fe-S cluster assembly protein SufD [Streptococcus thermophilus]	GO:0016226	BP:iron-sulfur cluster assembly;	K09015	sufD	------	------
orf1824	4.67	2.22349	7.13708e-20	7.70053e-18	yes	up	ref_gene	mRNA	22.74	22.31	28.84	126.4	155.12	90.92	124.147	24.63	oxidoreductase, putative, truncated [Streptococcus thermophilus LMG 18311]	------	------	------	------	------	------
orf0547	4.468	2.15976	8.77337e-20	8.57439e-18	yes	up	ref_gene	mRNA	227.17	160.29	164.07	768.25	1216.7	717.33	900.76	183.843	galactokinase [Streptococcus thermophilus]	GO:0006012;GO:0005737;GO:0004335;GO:0000287;GO:0005524	BP:galactose metabolic process;CC:cytoplasm;MF:galactokinase activity;MF:magnesium ion binding;MF:ATP binding;	K00849	galK	map00520;map00052	Amino sugar and nucleotide sugar metabolism;Galactose metabolism
orf0548	3.953	1.98282	8.78352e-20	8.57439e-18	yes	up	ref_gene	mRNA	235.77	175.47	159.34	661.28	1050.69	777.02	829.663	190.193	galactose-1-phosphate uridyltransferase [Streptococcus thermophilus]	GO:0006012;GO:0005737;GO:0008108	BP:galactose metabolic process;CC:cytoplasm;MF:UDP-glucos;	K00965	galT	map00520;map00052;map04917	Amino sugar and nucleotide sugar metabolism;Galactose metabolism;Prolactin signaling pathway
orf0368	0.216	-2.2126	9.46783e-20	8.82229e-18	yes	down	ref_gene	mRNA	830.66	712.22	657.97	210.04	164.27	129.95	168.087	733.617	CopY/TcrY family copper transport repressor [Streptococcus thermophilus]	GO:0045892;GO:0016757;GO:0003677	BP:negative regulation of transcription, DNA-templated;MF:transferase activity, transferring glycosyl groups;MF:DNA binding;	------	------	------	------
orf0947	0.289	-1.79201	1.15077e-19	1.02569e-17	yes	down	ref_gene	mRNA	72.61	88.18	92.57	22.28	24.27	34.21	26.92	84.4533	sodium:alanine symporter family protein [Streptococcus thermophilus]	------	------	K03310	------	------	------
orf0885	0.346	-1.53137	3.91768e-19	3.34635e-17	yes	down	ref_gene	mRNA	1397.48	1332.87	1289.72	490.73	503.36	525.44	506.51	1340.02	dihydrolipoyl dehydrogenase [Streptococcus thermophilus]	GO:0045454;GO:0050660;GO:0004148	BP:cell redox homeostasis;MF:flavin adenine dinucleotide binding;MF:dihydrolipoyl dehydrogenase activity;	K00382	lpd	map00630;map00310;map00640;map00620;map00010;map00260;map00020;map00280;map00380	Citrate cycle (TCA cycle);Valine, leucine and isoleucine degradation;Tryptophan metabolism
orf0883	0.35	-1.51296	8.32742e-19	6.82849e-17	yes	down	ref_gene	mRNA	1544.88	1609.54	1403.32	538.17	618.95	589.26	582.127	1519.25	acetoin dehydrogenase complex, E1 component, beta subunit [Streptococcus thermophilus LMG 18311]	GO:0003824	MF:catalytic activity;	K00162	pdhB	map00620;map00010;map04922;map00020;map05230;map05415;map04066	Citrate cycle (TCA cycle);Central carbon metabolism in cancer;Diabetic cardiomyopathy;HIF-1 signaling pathway
orf1078	0.335	-1.57937	2.08688e-18	1.64543e-16	yes	down	ref_gene	mRNA	1638.71	1538.46	1572.29	563.07	618.34	533.53	571.647	1583.15	copper-translocating P-type ATPase [Streptococcus thermophilus]	------	------	K01533	copB	------	------
orf1091	0.228	-2.13299	3.1932e-18	2.42447e-16	yes	down	ref_gene	mRNA	133.14	168.35	173.65	26.08	34.25	60.53	40.2867	158.38	7-carboxy-7-deazaguanine synthase QueE [Streptococcus thermophilus]	GO:0008616;GO:0016840;GO:0000287;GO:0051539;GO:1904047	BP:queuosine biosynthetic process;MF:carbon-nitrogen lyase activity;MF:magnesium ion binding;MF:4 iron, 4 sulfur cluster binding;MF:S-adenosyl-L-methionine binding;	K10026	queE	map00790	Folate biosynthesis
orf1376	0.28	-1.83509	9.72659e-18	7.12125e-16	yes	down	ref_gene	mRNA	1036.83	993.78	1398.56	326.11	285.97	440.67	350.917	1143.06	rhodanese-related sulfurtransferase [Streptococcus thermophilus]	GO:0006400;GO:0016740;GO:0016705	BP:tRNA modification;MF:transferase activity;MF:oxidoreductase activity, acting on paired donors, with incorporation or reduction of molecular oxygen;	K07146	------	------	------
orf1756	0.326	-1.61577	1.5434e-17	1.09103e-15	yes	down	ref_gene	mRNA	704.69	672.04	668.58	193.25	224.75	321.27	246.423	681.77	cysteine desulfurase [Streptococcus thermophilus]	------	------	K11717	sufS	map00450	Selenocompound metabolism
orf0950	0.235	-2.08894	1.02901e-16	7.03155e-15	yes	down	ref_gene	mRNA	26.4	40.63	40	6.23	10.26	11.35	9.28	35.6767	transcriptional regulator, AraC family, truncated [Streptococcus thermophilus CNRZ1066]	------	------	------	------	------	------
orf1718	0.309	-1.69365	3.79445e-16	2.50924e-14	yes	down	ref_gene	mRNA	94140.6	95122.2	91622.8	34413.1	32937.1	25470	30940.1	93628.5	co-chaperone GroES [Streptococcus thermophilus]	GO:0006457;GO:0005737;GO:0016887;GO:0005524	BP:protein folding;CC:cytoplasm;MF:ATPase activity;MF:ATP binding;	K04078	groES	------	------
orf0925	0.321	-1.6397	6.8594e-16	4.3943e-14	yes	down	ref_gene	mRNA	56.15	59.67	56.84	18.03	16.89	25.98	20.3	57.5533	tyrosine recombinase XerS [Streptococcus thermophilus]	GO:0007049;GO:0007059;GO:0051301;GO:0005737;GO:0009037;GO:0003677	BP:cell cycle;BP:chromosome segregation;BP:cell division;CC:cytoplasm;MF:tyrosine-based site-specific recombinase activity;MF:DNA binding;	------	------	------	------
orf0170	0.376	-1.41069	8.10011e-16	5.03189e-14	yes	down	ref_gene	mRNA	145.15	132.45	143.51	52.26	57.73	63.14	57.71	140.37	hydrolase [Streptococcus thermophilus]	------	------	------	------	------	------
orf1246	3.971	1.98952	1.00902e-15	6.08381e-14	yes	up	ref_gene	mRNA	56.14	59.63	69.05	331.02	241.28	206.78	259.693	61.6067	biotin transporter BioY [Streptococcus thermophilus]	GO:0016021;GO:0005886;GO:0015225	CC:integral component of membrane;CC:plasma membrane;MF:biotin transporter activity;	K03523	bioY	map02010	ABC transporters
orf0990	0.343	-1.54297	2.20816e-15	1.29335e-13	yes	down	ref_gene	mRNA	328.37	341.39	320.93	119.26	123.85	121.2	121.437	330.23	alpha/beta hydrolase [Streptococcus thermophilus]	------	------	------	------	------	------
orf1346	2.977	1.57384	2.4781e-15	1.41114e-13	yes	up	ref_gene	mRNA	560.52	591.33	615.52	1942.82	2112.51	1593.28	1882.87	589.123	hypothetical protein [Streptococcus thermophilus]	------	------	------	------	------	------
orf1822	6.977	2.80254	4.08524e-15	2.26344e-13	yes	up	ref_gene	mRNA	12.36	12.5	12.91	95.51	120.49	63.55	93.1833	12.59	NAD(P)H-dependent oxidoreductase [Streptococcus thermophilus]	GO:0050446;GO:0016491	MF:azobenzene reductase activity;MF:oxidoreductase activity;	------	------	------	------
orf1430	2.679	1.42171	4.26501e-15	2.2988e-13	yes	up	ref_gene	mRNA	64.94	73.74	81.89	179.22	225.52	242.83	215.857	73.5233	glycoside hydrolase family 73 protein [Streptococcus thermophilus]	GO:0008152;GO:0071555;GO:0005576;GO:0003796;GO:0004040	BP:metabolic process;BP:cell wall organization;CC:extracellular region;MF:lysozyme activity;MF:amidase activity;	------	------	------	------
orf0141	0.21	-2.25001	4.37333e-15	2.2988e-13	yes	down	ref_gene	mRNA	275.96	609.6	611.25	81.32	99.53	167.35	116.067	498.937	hypothetical protein STRDD10_02039 [Streptococcus sp. DD10]	------	------	------	------	------	------
orf1092	0.247	-2.01658	3.08236e-14	1.56363e-12	yes	down	ref_gene	mRNA	152.33	214.96	213.63	35.84	40.5	82.44	52.9267	193.64	6-carboxytetrahydropterin synthase QueD [Streptococcus thermophilus]	GO:0008616;GO:0070497;GO:0046872	BP:queuosine biosynthetic process;MF:6-carboxy-5,6,7,8-tetrahydropterin synthase activity;MF:metal ion binding;	K01737	queD	map00790	Folate biosynthesis
orf1429	2.547	1.34879	3.12726e-14	1.56363e-12	yes	up	ref_gene	mRNA	96.06	114.2	121.03	263.26	312.12	350.09	308.49	110.43	conserved hypothetical protein [Streptococcus thermophilus CNRZ1066]	GO:0016787	MF:hydrolase activity;	------	------	------	------
orf0191	0.306	-1.71032	4.09084e-14	1.99672e-12	yes	down	ref_gene	mRNA	54.29	64.08	65.81	15.54	18.44	28.04	20.6733	61.3933	unknown protein [Streptococcus thermophilus LMG 18311]	------	------	------	------	------	------
orf1039	0.311	-1.68512	6.24596e-14	2.97772e-12	yes	down	ref_gene	mRNA	127.33	209.61	157.88	42.93	56.38	70.09	56.4667	164.94	type III restriction-modification system methylation subunit [Streptococcus thermophilus]	GO:0006306;GO:0008170;GO:0003677	BP:DNA methylation;MF:N-methyltransferase activity;MF:DNA binding;	K07316	mod	------	------
orf0019	0.192	-2.37733	1.18018e-13	5.49855e-12	yes	down	ref_gene	mRNA	290.22	923.44	900.77	119.93	140.53	180.2	146.887	704.81	hypothetical protein STRDD10_02039 [Streptococcus sp. DD10]	------	------	------	------	------	------
orf0882	0.356	-1.48946	1.72373e-13	7.85254e-12	yes	down	ref_gene	mRNA	2608.46	2700.05	2540.93	1119.08	1010.31	884.55	1004.65	2616.48	thiamine pyrophosphate-dependent dehydrogenase E1 component subunit alpha [Streptococcus thermophilus]	GO:0016624	MF:oxidoreductase activity, acting on the aldehyde or oxo group of donors, disulfide as acceptor;	K00161	pdhA	map00620;map00010;map04922;map00020;map05230;map05415;map04066	Citrate cycle (TCA cycle);Central carbon metabolism in cancer;Diabetic cardiomyopathy;HIF-1 signaling pathway
orf1380	2.955	1.56335	1.922e-13	8.56542e-12	yes	up	ref_gene	mRNA	25.18	25.69	35.33	69	104.51	107.63	93.7133	28.7333	response regulator [Streptococcus thermophilus LMG 18311]	GO:0000160;GO:0003677	BP:phosphorelay signal transduction system;MF:DNA binding;	------	------	------	------
orf1220	0.401	-1.31708	2.2412e-13	9.77545e-12	yes	down	ref_gene	mRNA	612.02	755.26	692.22	291.18	295.36	309.76	298.767	686.5	hypothetical protein [Streptococcus thermophilus]	------	------	------	------	------	------
orf1717	0.336	-1.57468	4.06558e-13	1.73634e-11	yes	down	ref_gene	mRNA	29601.3	27678.4	28540	11833.8	10857.6	8353.48	10348.3	28606.6	chaperonin GroEL [Streptococcus thermophilus]	GO:0042026;GO:0005737;GO:0051082;GO:0016887;GO:0005524	BP:protein refolding;CC:cytoplasm;MF:unfolded protein binding;MF:ATPase activity;MF:ATP binding;	K04077	groEL	map05152;map04940;map05134;map04212;map03018;map05417	Tuberculosis;Type I diabetes mellitus;Legionellosis;Longevity regulating pathway - worm;RNA degradation;Lipid and atherosclerosis
orf0800	0.368	-1.44362	4.82411e-13	2.01825e-11	yes	down	ref_gene	mRNA	405.57	404.15	453.32	165	136.05	207.68	169.577	421.013	cation-translocating P-type ATPase [Streptococcus thermophilus]	------	------	K01537	------	------	------
orf1861	0.116	-3.10608	5.26349e-13	2.15803e-11	yes	down	ref_gene	mRNA	5.03	4.1	4.21	0.5	0.77	0.43	0.566667	4.44667	type II secretion system F family protein [Streptococcus thermophilus]	GO:0016021;GO:0005886	CC:integral component of membrane;CC:plasma membrane;	K02244	comGB	------	------
orf1821	4.626	2.20978	1.07215e-12	4.30963e-11	yes	up	ref_gene	mRNA	11.43	10.26	7.32	49.23	60.9	34.13	48.0867	9.67	oxidoreductase, putative, truncated [Streptococcus thermophilus LMG 18311]	GO:0050446;GO:0016491	MF:azobenzene reductase activity;MF:oxidoreductase activity;	------	------	------	------
orf0923	0.419	-1.25624	1.41555e-12	5.58052e-11	yes	down	ref_gene	mRNA	858.36	795.76	787.01	366.79	383.58	362.16	370.843	813.71	lipoate--protein ligase [Streptococcus thermophilus]	GO:0009249;GO:0016979;GO:0005524	BP:protein lipoylation;MF:lipoate-protein ligase activity;MF:ATP binding;	K03800	lplA	map00785	Lipoic acid metabolism
orf0857	2.236	1.16079	2.0388e-12	7.88592e-11	yes	up	ref_gene	mRNA	346.25	369.53	390.47	774.77	968.33	976.57	906.557	368.75	lipopolysaccharide 1,6-galactosyltransferase [Streptococcus thermophilus CNRZ1066]	------	------	K02840	waaB	map00540	Lipopolysaccharide biosynthesis
orf1796	0.186	-2.42541	3.31365e-12	1.25796e-10	yes	down	ref_gene	mRNA	16.6	32.01	22.35	3.38	3.06	8.22	4.88667	23.6533	transposase [Streptococcus thermophilus]	------	------	K07485	------	------	------
orf1560	0.216	-2.20909	3.39519e-12	1.26548e-10	yes	down	ref_gene	mRNA	643.89	580.52	536.17	199.29	130.97	69.76	133.34	586.86	IS1239, transposase, IS30 family [Streptococcus thermophilus LMG 18311]	GO:0015074;GO:0003676	BP:DNA integration;MF:nucleic acid binding;	K07482	------	------	------
orf1755	0.361	-1.46974	3.68365e-12	1.34848e-10	yes	down	ref_gene	mRNA	811.94	893.1	853.29	227.02	330.63	462.95	340.2	852.777	SUF system NifU family Fe-S cluster assembly protein [Streptococcus thermophilus]	GO:0016226;GO:0005506;GO:0051536	BP:iron-sulfur cluster assembly;MF:iron ion binding;MF:iron-sulfur cluster binding;	K04488	iscU	------	------
orf1190	0.444	-1.17089	5.30598e-12	1.90829e-10	yes	down	ref_gene	mRNA	2193.36	1991.99	2001.51	814.67	1098.1	1115.08	1009.28	2062.29	ROK family glucokinase [Streptococcus thermophilus]	GO:0006096;GO:0005737;GO:0004340	BP:glycolytic process;CC:cytoplasm;MF:glucokinase activity;	K25026	glk	map00521;map00520;map00524;map00052;map00010;map00500	Streptomycin biosynthesis;Amino sugar and nucleotide sugar metabolism;Neomycin, kanamycin and gentamicin biosynthesis;Galactose metabolism;Glycolysis / Gluconeogenesis;Starch and sucrose metabolism
orf0060	0.41	-1.28698	6.69399e-12	2.36598e-10	yes	down	ref_gene	mRNA	221.83	291.13	268.45	115.82	111.46	121.86	116.38	260.47	transcriptional regulator Spx [Streptococcus thermophilus]	------	------	K16509	spxA	------	------
orf1189	0.382	-1.39007	8.92828e-12	3.1022e-10	yes	down	ref_gene	mRNA	576.25	642.75	657.1	185.35	253.73	359.36	266.147	625.367	translational GTPase TypA [Streptococcus thermophilus]	GO:0006412;GO:0000027;GO:0005737;GO:0000049;GO:0003924;GO:0005525;GO:0019843;GO:0043022	BP:translation;BP:ribosomal large subunit assembly;CC:cytoplasm;MF:tRNA binding;MF:GTPase activity;MF:GTP binding;MF:rRNA binding;MF:ribosome binding;	K06207	typA	------	------
orf1262	2.524	1.33594	1.56556e-11	5.349e-10	yes	up	ref_gene	mRNA	7.06	6.42	6.94	15.95	23.26	17.55	18.92	6.80667	type II CRISPR RNA-guided endonuclease Cas9 [Streptococcus thermophilus]	GO:0051607;GO:0043571;GO:0004519;GO:0003723;GO:0003677;GO:0046872	BP:defense response to virus;BP:maintenance of CRISPR repeat elements;MF:endonuclease activity;MF:RNA binding;MF:DNA binding;MF:metal ion binding;	K09952	csn1	------	------
orf1532	2.307	1.20631	2.46007e-11	8.26745e-10	yes	up	ref_gene	mRNA	432.09	460.46	451.02	1060.03	1281.67	1034.85	1125.52	447.857	1-phosphofructokinase [Streptococcus thermophilus]	GO:2001059;GO:0005988;GO:0008662;GO:0009024;GO:0005524	BP:D-tagatose 6-phosphate catabolic process;BP:lactose metabolic process;MF:1-phosphofructokinase activity;MF:tagatose-6-phosphate kinase activity;MF:ATP binding;	K00882	fruK	map02060;map00051	Phosphotransferase system (PTS);Fructose and mannose metabolism
orf0256	0.435	-1.19932	4.93531e-11	1.63184e-09	yes	down	ref_gene	mRNA	223.82	210.87	206.4	102.22	102.07	98.94	101.077	213.697	5'-nucleotidase [Streptococcus thermophilus]	------	------	------	------	------	------
orf1090	0.362	-1.46488	7.66776e-11	2.49506e-09	yes	down	ref_gene	mRNA	139.31	186.08	200.73	58.96	57.1	92.33	69.4633	175.373	preQ(1) synthase [Streptococcus thermophilus]	GO:0008616;GO:0005737;GO:0046857;GO:0033739	BP:queuosine biosynthetic process;CC:cytoplasm;MF:oxidoreductase activity, acting on other nitrogenous compounds as donors, with NAD or NADP as acceptor;MF:preQ1 synthase activity;	K09457	queF	map00790	Folate biosynthesis
orf0334	0.452	-1.14658	1.11366e-10	3.56719e-09	yes	down	ref_gene	mRNA	251.13	251.22	259.83	114.59	113.41	149.5	125.833	254.06	nucleotidyltransferase [Streptococcus thermophilus]	GO:0006400;GO:0005737;GO:0000049;GO:0016879;GO:0016740;GO:0005524	BP:tRNA modification;CC:cytoplasm;MF:tRNA binding;MF:ligase activity, forming carbon-nitrogen bonds;MF:transferase activity;MF:ATP binding;	------	------	------	------
orf0519	2.687	1.42623	1.26664e-10	3.9948e-09	yes	up	ref_gene	mRNA	52.74	49.23	53.96	167.74	163.27	119.74	150.25	51.9767	HAD family hydrolase [Streptococcus thermophilus]	------	------	------	------	------	------
orf1254	0.342	-1.54682	1.35238e-10	4.20059e-09	yes	down	ref_gene	mRNA	1892.41	1681.49	1727.6	810.09	623.9	479.29	637.76	1767.17	MULTISPECIES: PspC domain-containing protein [Lactobacillales]	GO:0016021;GO:0005886	CC:integral component of membrane;CC:plasma membrane;	------	------	------	------
orf0576	3.1	1.63234	1.41832e-10	4.28295e-09	yes	up	ref_gene	mRNA	31.63	38.43	44.64	150.55	137.09	91.92	126.52	38.2333	UDP-glucose 4-epimerase [Streptococcus thermophilus]	GO:0006012;GO:0003978	BP:galactose metabolic process;MF:UDP-glucose 4-epimerase activity;	K01784	galE	map00520;map00541;map00052	Amino sugar and nucleotide sugar metabolism;O-Antigen nucleotide sugar biosynthesis;Galactose metabolism
orf0089	2.205	1.14097	1.42069e-10	4.28295e-09	yes	up	ref_gene	mRNA	158.31	184.69	182.76	392.32	448.21	416.79	419.107	175.253	NYN domain-containing protein [Streptococcus thermophilus]	GO:0003677	MF:DNA binding;	K06962	------	------	------
orf1188	0.437	-1.19553	1.72692e-10	5.06595e-09	yes	down	ref_gene	mRNA	553.66	506.04	607.58	254.66	235.37	291.11	260.38	555.76	MULTISPECIES: DUF3165 family protein [Bacteria]	GO:0016021	CC:integral component of membrane;	------	------	------	------
orf0871	0.303	-1.72076	1.72984e-10	5.06595e-09	yes	down	ref_gene	mRNA	29.36	37.92	31.69	7.78	8.1	17.57	11.15	32.99	hypothetical protein AVT04_09395 [Streptococcus thermophilus]	GO:0071555;GO:0008360;GO:0009252;GO:0016021;GO:0009002	BP:cell wall organization;BP:regulation of cell shape;BP:peptidoglycan biosynthetic process;CC:integral component of membrane;MF:serine-type D-Ala-D-Ala carboxypeptidase activity;	K01286	------	------	------
orf1862	0.201	-2.31662	2.62979e-10	7.59306e-09	yes	down	ref_gene	mRNA	11.17	9.95	8.05	2.96	2.32	0.92	2.06667	9.72333	Flp pilus assembly complex ATPase component TadA [Streptococcus thermophilus]	------	------	K02243	comGA	------	------
orf0335	0.436	-1.19892	3.26784e-10	9.30427e-09	yes	down	ref_gene	mRNA	1014.31	752.45	760.13	339.18	442.01	434.1	405.097	842.297	ATP-dependent Clp protease ATP-binding subunit [Streptococcus thermophilus]	------	------	K04086	clpL	------	------
orf1728	3.04	1.60429	3.3165e-10	9.31345e-09	yes	up	ref_gene	mRNA	3.98	5.16	5.81	11.2	19.84	19.35	16.7967	4.98333	Exodeoxyribonuclease III [Streptococcus thermophilus]	------	------	K06896	mapP	map00500	Starch and sucrose metabolism
orf1732	3.733	1.90034	3.79225e-10	1.05056e-08	yes	up	ref_gene	mRNA	12.64	11.07	15.88	62.92	58.4	35.45	52.2567	13.1967	hypothetical protein AVT04_03860 [Streptococcus thermophilus]	------	------	------	------	------	------
orf0743	2.401	1.26349	4.20516e-10	1.13521e-08	yes	up	ref_gene	mRNA	155.64	189.51	208.57	504.71	495.28	437.77	479.253	184.573	dihydroorotate dehydrogenase A [Streptococcus thermophilus CNRZ1066]	GO:0006207;GO:0044205;GO:0005737;GO:1990663	BP:'de novo' pyrimidine nucleobase biosynthetic process;BP:'de novo' UMP biosynthetic process;CC:cytoplasm;MF:dihydroorotate dehydrogenas;	K00226	pyrD	map00240	Pyrimidine metabolism
novel0034	0.04	-4.64209	4.20857e-10	1.13521e-08	yes	down	novel_gene	unknown	528.97	1325.99	923.54	13.95	27.06	83.79	41.6	926.167	protein of unknown function [Streptococcus thermophilus]	------	------	------	------	------	------
orf1729	2.974	1.57218	4.42233e-10	1.17737e-08	yes	up	ref_gene	mRNA	11.62	12.5	20.8	47.48	45.35	51.84	48.2233	14.9733	PTS glucose-specific enzyme IIABC components, truncated [Streptococcus thermophilus CNRZ1066]	------	------	K02777	crr	map02026;map00520;map00010;map00500;map02060;map05111	Phosphotransferase system (PTS);Biofilm formation - Vibrio cholerae
novel0040	0.432	-1.20946	4.59144e-10	1.20673e-08	yes	down	novel_gene	unknown	2800.3	3936.39	3659.76	1554.12	1504.39	1775.88	1611.46	3465.48	protein of unknown function [Streptococcus thermophilus]	------	------	------	------	------	------
orf0762	0.412	-1.27948	5.59149e-10	1.45096e-08	yes	down	ref_gene	mRNA	90.92	86.56	96.12	44.8	35.79	41.08	40.5567	91.2	ABC transporter ATP-binding protein [Streptococcus thermophilus]	GO:0042626;GO:0005524	MF:ATPase activity, coupled to transmembrane movement of substances;MF:ATP binding;	K05833	------	------	------
orf1828	2.588	1.3717	5.9756e-10	1.53125e-08	yes	up	ref_gene	mRNA	11.91	9.59	12.59	28.68	33.87	33.82	32.1233	11.3633	MptD family putative ECF transporter S component [Streptococcus thermophilus]	GO:0016021	CC:integral component of membrane;	K16926	htsT	------	------
orf0404	0.397	-1.33106	6.07812e-10	1.53829e-08	yes	down	ref_gene	mRNA	101.51	109.38	140.28	52.05	45.03	53.37	50.15	117.057	QueT transporter family protein [Streptococcus thermophilus]	GO:0016021	CC:integral component of membrane;	------	------	------	------
orf1013	0.369	-1.43714	6.83426e-10	1.70857e-08	yes	down	ref_gene	mRNA	385.18	635.13	384.59	171.72	207.17	181.78	186.89	468.3	unknown protein [Streptococcus thermophilus CNRZ1066]	------	------	------	------	------	------
orf0888	0.399	-1.32477	8.00309e-10	1.97667e-08	yes	down	ref_gene	mRNA	15.89	16.13	13.01	5.88	6.5	7.37	6.58333	15.01	ISL3-like element IS1193 family transposase [Streptococcus thermophilus]	------	------	K07485	------	------	------
orf1307	0.472	-1.08229	8.95436e-10	2.18529e-08	yes	down	ref_gene	mRNA	356.96	378.44	377.75	191.17	194.48	187.17	190.94	371.05	penicillin-binding protein PBP2B [Streptococcus thermophilus]	GO:0016020;GO:0008658	CC:membrane;MF:penicillin binding;	K00687	pbp2B	map00550;map01501	Peptidoglycan biosynthesis;beta-Lactam resistance
orf1531	2.27	1.18296	1.00544e-09	2.42489e-08	yes	up	ref_gene	mRNA	260.77	252.38	248.04	649.03	646.35	557.99	617.79	253.73	PTS fructose-specific enzyme IIABC components, truncated [Streptococcus thermophilus CNRZ1066]	GO:0009401;GO:0016021;GO:0103111;GO:0008982	BP:phosphoenolpyruvate-dependent sugar phosphotransferase system;CC:integral component of membrane;MF:D-glucosamine PTS permease activity;MF:protein-;	------	------	------	------
novel0005	0.001	-9.48583	1.05748e-09	2.52074e-08	yes	down	novel_gene	unknown	21.68	34.17	102.76	0	0	0	0	52.87	protein of unknown function [Streptococcus thermophilus]	------	------	------	------	------	------
orf0939	0.37	-1.43444	1.09887e-09	2.58928e-08	yes	down	ref_gene	mRNA	11.45	10.39	12.91	3.88	5.84	4.43	4.71667	11.5833	DUF438 domain-containing protein [Streptococcus thermophilus]	------	------	K09155	------	------	------
orf1730	2.774	1.47187	1.28671e-09	2.99744e-08	yes	up	ref_gene	mRNA	11.35	10.76	16.77	41.84	39.87	34.7	38.8033	12.96	PTS glucose-specific enzyme IIABC components, truncated [Streptococcus thermophilus CNRZ1066]	------	------	K20108	malT	map02060;map00500	Phosphotransferase system (PTS);Starch and sucrose metabolism
novel0031	0.391	-1.35405	1.54836e-09	3.56644e-08	yes	down	novel_gene	unknown	448.92	556.61	477.62	243.16	193.21	179.47	205.28	494.383	cell division protein FtsL [Streptococcus thermophilus]	GO:0043093;GO:0032153;GO:0005887	BP:FtsZ-dependent cytokinesis;CC:cell division site;CC:integral component of plasma membrane;	------	------	------	------
orf0290	0.336	-1.57253	1.69839e-09	3.86855e-08	yes	down	ref_gene	mRNA	89.15	88.81	95.3	19.92	29	54.12	34.3467	91.0867	carbonate dehydratase [Streptococcus thermophilus CNRZ1066]	GO:0004089;GO:0008270	MF:carbonate dehydratase activity;MF:zinc ion binding;	K01674	cah	map00910	Nitrogen metabolism
orf0761	0.44	-1.18579	3.40626e-09	7.67345e-08	yes	down	ref_gene	mRNA	70.64	70.1	69.47	35.04	35	29.97	33.3367	70.07	branched-chain amino acid ABC transporter permease [Streptococcus thermophilus]	GO:0016021;GO:0005886;GO:0022857	CC:integral component of membrane;CC:plasma membrane;MF:transmembrane transporter activity;	K05832	------	------	------
orf1586	0.373	-1.42428	3.63006e-09	8.08872e-08	yes	down	ref_gene	mRNA	453.67	464.53	469.71	231.82	168.88	144.39	181.697	462.637	MULTISPECIES: lysine decarboxylase [Bacteria]	GO:0016787	MF:hydrolase activity;	------	------	------	------
orf0586	0.488	-1.03549	3.69805e-09	8.15161e-08	yes	down	ref_gene	mRNA	999.14	1135.22	1048.12	547.54	587.85	550.79	562.06	1060.83	nitroreductase family protein [Streptococcus thermophilus]	GO:0034599;GO:0016657	BP:cellular response to oxidative stress;MF:oxidoreductase activity, acting on NA;	K07078	------	------	------
orf1288	0.444	-1.17072	4.21534e-09	9.19304e-08	yes	down	ref_gene	mRNA	215.69	205.13	173.22	77.01	122.08	92.11	97.0667	198.013	glycerate kinase [Streptococcus thermophilus]	------	------	K00865	glxK	map00630;map00561;map00260	Glyoxylate and dicarboxylate metabolism;Glycerolipid metabolism;Glycine, serine and threonine metabolism
orf0333	0.483	-1.04875	4.84505e-09	1.03462e-07	yes	down	ref_gene	mRNA	185.59	160.34	169.25	84.6	85.16	102.9	90.8867	171.727	conserved hypothetical protein [Streptococcus thermophilus CNRZ1066]	------	------	------	------	------	------
orf1080	3.017	1.59315	5.87914e-09	1.2425e-07	yes	up	ref_gene	mRNA	1.93	2.33	1.7	5.81	6.75	7.05	6.53667	1.98667	IS256 family transposase [Streptococcus thermophilus]	GO:0006313;GO:0004803;GO:0003677	BP:transposition, DNA-mediated;MF:transposase activity;MF:DNA binding;	K07493	------	------	------
orf1347	2.261	1.17726	6.51647e-09	1.36314e-07	yes	up	ref_gene	mRNA	150.02	152.12	167.19	428.88	357.96	358.09	381.643	156.443	hemolysin III family protein [Streptococcus thermophilus]	GO:0019835;GO:0016021	BP:cytolysis;CC:integral component of membrane;	K11068	hlyIII	------	------
orf1554	2.167	1.11551	8.63637e-09	1.78834e-07	yes	up	ref_gene	mRNA	69.41	58.13	57.98	138.51	167.38	133.23	146.373	61.84	23S rRNA (uraci	GO:0006396;GO:0008173	BP:RNA processing;MF:RNA methyltransferase activity;	------	------	------	------
orf1361	2.122	1.08529	9.90996e-09	2.03154e-07	yes	up	ref_gene	mRNA	46.35	51.72	55.5	121.48	116.19	116.16	117.943	51.19	type 2 isopentenyl-diphosphate Delta-isomerase [Streptococcus thermophilus]	GO:0008299;GO:0005737;GO:0010181;GO:0000287;GO:0004452;GO:0070402;GO:0016491	BP:isoprenoid biosynthetic process;CC:cytoplasm;MF:FMN binding;MF:magnesium ion binding;MF:isopentenyl-diphosphate delta-isomerase activity;MF:NADPH binding;MF:oxidoreductase activity;	K01823	idi	map00900	Terpenoid backbone biosynthesis
orf1028	0.244	-2.03801	1.00573e-08	2.04133e-07	yes	down	ref_gene	mRNA	7.9	7.85	4.56	1.04	2.5	1.99	1.84333	6.77	DNA-processing protein DprA [Streptococcus thermophilus]	GO:0009294	BP:DNA mediated transformation;	K04096	smf	------	------
orf0796	2.211	1.14462	1.20833e-08	2.4285e-07	yes	up	ref_gene	mRNA	100.98	74.09	73.23	186.45	215.03	197.87	199.783	82.7667	sugar-phosphatase [Streptococcus thermophilus]	GO:0016787	MF:hydrolase activity;	------	------	------	------
orf1314	0.386	-1.375	1.25222e-08	2.49229e-07	yes	down	ref_gene	mRNA	302.81	442.28	335	173.15	154.43	116.8	148.127	360.03	ferrous iron transport protein A [Streptococcus thermophilus]	GO:0046914	MF:transition metal ion binding;	K04758	feoA	------	------
orf1012	0.346	-1.53076	1.2819e-08	2.52682e-07	yes	down	ref_gene	mRNA	1159.2	1352.48	1167.34	582.14	417.64	387.31	462.363	1226.34	unknown protein, truncated [Streptococcus thermophilus LMG 18311]	------	------	------	------	------	------
orf0911	0.286	-1.80753	1.45081e-08	2.83253e-07	yes	down	ref_gene	mRNA	106.01	233.32	184.13	35.29	38.02	93.47	55.5933	174.487	twin-arginine translocase TatA/TatE family subunit [Streptococcus thermophilus]	GO:0015031;GO:0016021	BP:protein transport;CC:integral component of membrane;	K03116	tatA	map03070;map03060	Bacterial secretion system;Protein export
orf1075	0.478	-1.06422	1.57013e-08	2.99193e-07	yes	down	ref_gene	mRNA	533.72	514.89	443.13	230.92	232.32	321.51	261.583	497.247	cysteine synthase family protein [Streptococcus thermophilus]	GO:0006535;GO:0004124	BP:cysteine biosynthetic process from serine;MF:cysteine synthase activity;	K01738	cysK	map00270;map00920	Cysteine and methionine metabolism;Sulfur metabolism
orf0228	0.372	-1.42517	1.57624e-08	2.99193e-07	yes	down	ref_gene	mRNA	14.7	22.32	21.48	7.75	6.61	9.34	7.9	19.5	hypothetical protein [Streptococcus thermophilus]	GO:0016021	CC:integral component of membrane;	------	------	------	------
orf0061	0.389	-1.3631	1.59734e-08	3.00417e-07	yes	down	ref_gene	mRNA	136.14	164.82	182.88	48.11	56.73	105.79	70.21	161.28	PolC-type DNA polymerase III [Streptococcus thermophilus]	GO:0006261;GO:0005737;GO:0003887;GO:0008408;GO:0003677	BP:DNA-dependent DNA replication;CC:cytoplasm;MF:DNA-directed DNA polymerase activity;MF:3'-5' exonuclease activity;MF:DNA binding;	K03763	polC	map03430;map03440;map03030	Mismatch repair;Homologous recombination;DNA replication
orf1040	0.476	-1.07134	1.6506e-08	3.07611e-07	yes	down	ref_gene	mRNA	38.77	42.55	33.84	18.55	21.01	20.41	19.99	38.3867	Type III restriction-modification system methylation subunit [Streptococcus thermophilus]	GO:0006306;GO:0008170;GO:0003677	BP:DNA methylation;MF:N-methyltransferase activity;MF:DNA binding;	K07316	mod	------	------
orf1607	2.698	1.43183	1.91078e-08	3.52892e-07	yes	up	ref_gene	mRNA	4.62	3.81	4.41	12.71	13.32	11.65	12.56	4.28	conserved protein of unknown function [Streptococcus thermophilus]	------	------	------	------	------	------
orf1409	2.106	1.07425	2.29927e-08	4.20849e-07	yes	up	ref_gene	mRNA	61.84	67.51	77.57	122.15	187.82	169.69	159.887	68.9733	peptidylprolyl isomerase [Streptococcus thermophilus]	GO:0016021;GO:0003755	CC:integral component of membrane;MF:peptidyl-prolyl cis-trans isomerase activity;	K03767	------	map04217;map01503	Cationic antimicrobial peptide (CAMP) resistance
novel0006	0.331	-1.59387	3.5312e-08	6.40615e-07	yes	down	novel_gene	unknown	64.18	144.92	139.02	29.25	38.31	60.09	42.55	116.04	bacteriophage replication gene A protein (GPA) [Streptococcus mutans GS-5]	------	------	------	------	------	------
orf0941	0.498	-1.00636	3.5791e-08	6.43611e-07	yes	down	ref_gene	mRNA	90.01	97.33	101.36	50.68	52.18	53.38	52.08	96.2333	restriction endonuclease subunit S [Streptococcus thermophilus]	GO:0006304;GO:0004519;GO:0003677	BP:DNA modification;MF:endonuclease activity;MF:DNA binding;	------	------	------	------
orf1602	0.432	-1.21119	3.91142e-08	6.91242e-07	yes	down	ref_gene	mRNA	90.24	119.9	96.55	46.75	39.3	57.61	47.8867	102.23	DUF956 family protein [Streptococcus thermophilus]	GO:0004828	MF:serine-tRNA ligase activity;	------	------	------	------
orf1221	0.493	-1.02001	4.47602e-08	7.8426e-07	yes	down	ref_gene	mRNA	850.54	837.89	904.66	487.12	454	444.5	461.873	864.363	glycoside hydrolase family 25 protein [Streptococcus thermophilus]	GO:0009253;GO:0016998;GO:0003796	BP:peptidoglycan catabolic process;BP:cell wall macromolecule catabolic process;MF:lysozyme activity;	K07273	acm	------	------
orf1889	2.118	1.08289	5.62638e-08	9.77464e-07	yes	up	ref_gene	mRNA	99.18	113.52	149.34	253.77	280.89	299.3	277.987	120.68	RecName: Full=UPF0340 protein str1894 [Streptococcus thermophilus CNRZ1066]	------	------	------	------	------	------
orf1399	0.481	-1.0573	7.03433e-08	1.2118e-06	yes	down	ref_gene	mRNA	46.68	41.12	42.24	22.87	20.22	25.04	22.71	43.3467	uracil permease [Streptococcus thermophilus CNRZ1066]	GO:0016021;GO:0022857	CC:integral component of membrane;MF:transmembrane transporter activity;	K02824	uraA	------	------
orf0551	2.23	1.15736	7.33019e-08	1.25224e-06	yes	up	ref_gene	mRNA	780.52	536.14	513.59	1337.85	1741.36	1402.86	1494.02	610.083	PTS sugar transporter subunit IIA [Streptococcus thermophilus]	GO:0006814;GO:0009401;GO:0016021;GO:0005886;GO:0015293;GO:0016740	BP:sodium ion transport;BP:phosphoenolpyruvate-dependent sugar phosphotransferase system;CC:integral component of membrane;CC:plasma membrane;MF:symporter activity;MF:transferase activity;	------	------	------	------
orf1547	2.415	1.27204	1.10573e-07	1.84289e-06	yes	up	ref_gene	mRNA	360.73	270.17	304.59	916.19	869	605.83	797.007	311.83	MULTISPECIES: acyl carrier protein [Lactobacillales]	GO:0005737;GO:0000036	CC:cytoplasm;MF:ACP phosphopantetheine attachment site binding involved in fatty acid biosynthetic process;	K02078	acpP	map00998	Biosynthesis of various secondary metabolites - part 2
orf1598	2.179	1.12354	1.17676e-07	1.94544e-06	yes	up	ref_gene	mRNA	28.36	37.3	41.56	84.94	76.48	92.01	84.4767	35.74	cyclase family protein [Streptococcus thermophilus]	GO:0019441;GO:0004061	BP:tryptophan catabolic process to kynurenine;MF:arylformamidase activity;	------	------	------	------
orf1119	2.068	1.04834	1.35235e-07	2.21785e-06	yes	up	ref_gene	mRNA	58.93	59.6	63.57	128.74	163.76	117.57	136.69	60.7	type I pantothenate kinase [Streptococcus thermophilus]	GO:0015937;GO:0005737;GO:0004594;GO:0005524	BP:coenzyme A biosynthetic process;CC:cytoplasm;MF:pantothenate kinase activity;MF:ATP binding;	K00867	coaA	map00770	Pantothenate and CoA biosynthesis
orf0261	0.402	-1.31303	1.65559e-07	2.69362e-06	yes	down	ref_gene	mRNA	93.67	86.61	103.58	31.14	30.45	65.93	42.5067	94.62	ATP-binding cassette domain-containing protein [Streptococcus thermophilus]	GO:0016021;GO:0042626;GO:0005524	CC:integral component of membrane;MF:ATPase activity, coupled to transmembrane movement of substances;MF:ATP binding;	K18889	mdlA	map02010	ABC transporters
orf1860	0.206	-2.28193	1.7416e-07	2.81125e-06	yes	down	ref_gene	mRNA	18.59	17.92	15.53	1.68	5.57	4.55	3.93333	17.3467	MULTISPECIES: prepilin-type N-terminal cleavage/methylation domain-containing protein [Streptococcus]	GO:0015628;GO:0030420;GO:0016021;GO:0015627	BP:protein secretion by the type II secretion system;BP:establishment of competence for transformation;CC:integral component of membrane;CC:type II protein secretion system complex;	K02245	comGC	------	------
orf0192	0.378	-1.40209	1.83101e-07	2.90974e-06	yes	down	ref_gene	mRNA	54.37	73.36	65.07	14.98	27.17	39.01	27.0533	64.2667	unknown protein [Streptococcus thermophilus LMG 18311]	------	------	------	------	------	------
orf0873	0.303	-1.72266	2.24768e-07	3.49071e-06	yes	down	ref_gene	mRNA	43.47	56.03	50.63	9.95	12.77	27.3	16.6733	50.0433	hypothetical protein X841_05985 [Streptococcus thermophilus M17PTZA496]	------	------	------	------	------	------
orf1778	2.03	1.02123	2.45036e-07	3.7519e-06	yes	up	ref_gene	mRNA	87.65	97.89	104.76	224.36	203.47	206	211.277	96.7667	ribonucleotide reductase (NrdI family protein) [Streptococcus thermophilus LMG 18311]	GO:0006464;GO:0010181	BP:cellular protein modification process;MF:FMN binding;	K03647	nrdI	------	------
orf0471	0.42	-1.25	2.45246e-07	3.7519e-06	yes	down	ref_gene	mRNA	286.01	383.06	364.72	106.45	136.37	243.94	162.253	344.597	DNA primase [Streptococcus thermophilus]	GO:1990077;GO:0003677;GO:0008270;GO:0003896	CC:primosome complex;MF:DNA binding;MF:zinc ion binding;MF:DNA primase activity;	K02316	dnaG	map03030	DNA replication
orf0088	2.076	1.05351	2.67407e-07	4.06062e-06	yes	up	ref_gene	mRNA	103.02	134.75	132.05	290.87	287.75	249.92	276.18	123.273	23S rRNA (guanosin	GO:0006396;GO:0008173;GO:0003723	BP:RNA processing;MF:RNA methyltransferase activity;MF:RNA binding;	K03218	rlmB	------	------
orf0384	0.433	-1.20724	2.80873e-07	4.23375e-06	yes	down	ref_gene	mRNA	331.6	509.75	503.33	165.12	178.71	299.7	214.51	448.227	energy-coupled thiamine transporter ThiT [Streptococcus thermophilus]	GO:0016021;GO:0005886;GO:0015234	CC:integral component of membrane;CC:plasma membrane;MF:thiamine transmembrane transporter activity;	K16789	thiT	------	------
orf0991	0.336	-1.5754	2.88221e-07	4.31279e-06	yes	down	ref_gene	mRNA	32.84	47.04	43.93	14.86	15.51	14.12	14.83	41.27	hypothetical protein SMQ301_0938 [Streptococcus thermophilus]	GO:0016787	MF:hydrolase activity;	K06889	------	------	------
orf0177	0.472	-1.08234	2.90761e-07	4.31927e-06	yes	down	ref_gene	mRNA	31.88	34.33	36.09	15.97	15.38	21.48	17.61	34.1	branched chain amino acid exporter (LIV-E) family protein [Streptococcus thermophilus LMG 18311]	GO:0016021;GO:0005886	CC:integral component of membrane;CC:plasma membrane;	------	------	------	------
novel0017	2.244	1.16619	3.13971e-07	4.43891e-06	yes	up	novel_gene	unknown	109.31	78.38	87.33	234.27	253.26	178.74	222.09	91.6733	hypothetical protein STRINF_00001 [Streptococcus infantarius subsp. infantarius ATCC BAA-102]	------	------	------	------	------	------
novel0078	2.244	1.16619	3.13971e-07	4.43891e-06	yes	up	novel_gene	unknown	109.31	78.38	87.33	234.27	253.26	178.74	222.09	91.6733	hypothetical protein STRINF_00001 [Streptococcus infantarius subsp. infantarius ATCC BAA-102]	------	------	------	------	------	------
novel0002	2.244	1.16619	3.13971e-07	4.43891e-06	yes	up	novel_gene	unknown	109.31	78.38	87.33	234.27	253.26	178.74	222.09	91.6733	hypothetical protein STRINF_00001 [Streptococcus infantarius subsp. infantarius ATCC BAA-102]	------	------	------	------	------	------
novel0066	2.244	1.16619	3.13971e-07	4.43891e-06	yes	up	novel_gene	unknown	109.31	78.38	87.33	234.27	253.26	178.74	222.09	91.6733	hypothetical protein STRINF_00001 [Streptococcus infantarius subsp. infantarius ATCC BAA-102]	------	------	------	------	------	------
novel0021	2.244	1.16619	3.13971e-07	4.43891e-06	yes	up	novel_gene	unknown	109.31	78.38	87.33	234.27	253.26	178.74	222.09	91.6733	hypothetical protein STRINF_00001 [Streptococcus infantarius subsp. infantarius ATCC BAA-102]	------	------	------	------	------	------
novel0009	2.244	1.16619	3.13971e-07	4.43891e-06	yes	up	novel_gene	unknown	109.31	78.38	87.33	234.27	253.26	178.74	222.09	91.6733	hypothetical protein STRINF_00001 [Streptococcus infantarius subsp. infantarius ATCC BAA-102]	------	------	------	------	------	------
orf0257	0.49	-1.02782	3.31373e-07	4.65283e-06	yes	down	ref_gene	mRNA	231.08	239.17	252.1	89.36	133.84	170.06	131.087	240.783	YutD family protein [Streptococcus thermophilus]	------	------	------	------	------	------
orf0552	2.125	1.08731	5.14754e-07	7.17854e-06	yes	up	ref_gene	mRNA	1334.57	990.32	837.52	1941.6	2992.62	2508.38	2480.87	1054.14	DUF4981 domain-containing protein [Streptococcus thermophilus]	GO:0005975;GO:0009341;GO:0004565;GO:0030246	BP:carbohydrate metabolic process;CC:beta-galactosidase complex;MF:beta-galactosidase activity;MF:carbohydrate binding;	K01190	lacZ	map00600;map00511;map00052	Sphingolipid metabolism;Other glycan degradation;Galactose metabolism
orf0995	0.392	-1.35028	7.86543e-07	1.08216e-05	yes	down	ref_gene	mRNA	21.91	32.64	30.73	9.53	8.61	18.94	12.36	28.4267	cation diffusion facilitator family transporter [Streptococcus thermophilus]	GO:0016021;GO:0008324	CC:integral component of membrane;MF:cation transmembrane transporter activity;	K16264	czcD	------	------
orf1366	0.445	-1.16816	7.97787e-07	1.09031e-05	yes	down	ref_gene	mRNA	5239.35	4954.61	4985.33	3052.31	2202.99	1964.78	2406.69	5059.76	FAD-containing oxidoreductase [Streptococcus thermophilus]	GO:0045454;GO:0050660;GO:0016491	BP:cell redox homeostasis;MF:flavin adenine dinucleotide binding;MF:oxidoreductase activity;	K21739	rclA	------	------
orf1461	0.473	-1.08051	8.27217e-07	1.12304e-05	yes	down	ref_gene	mRNA	14.5	13.58	13.83	7.3	7.05	7.22	7.19	13.97	acetylornithine transaminase [Streptococcus thermophilus]	GO:0006526;GO:0005737;GO:0003992;GO:0030170	BP:arginine biosynthetic process;CC:cytoplasm;MF:N2-acetyl-L-ornithin;MF:pyridoxal phosphate binding;	K00821	argD	map00220;map00300	Arginine biosynthesis;Lysine biosynthesis
orf1321	2.052	1.03702	8.92247e-07	1.20336e-05	yes	up	ref_gene	mRNA	853.14	848.56	806.37	2037.19	1957.4	1490.63	1828.41	836.023	DUF1827 family protein [Streptococcus thermophilus]	GO:0016853	MF:isomerase activity;	------	------	------	------
orf0727	0.488	-1.03633	9.38485e-07	1.25358e-05	yes	down	ref_gene	mRNA	207.94	220.74	194.17	74.62	111.63	152.7	112.983	207.617	homoserine O-succinyltransferase [Streptococcus thermophilus]	GO:0019281;GO:0005737;GO:0004414;GO:0008899	BP:L-methionine biosynthetic process from homoserine via O-succinyl-L-homoserine and cystathionine;CC:cytoplasm;MF:homoserine O-acetyltransferase activity;MF:homoserine O-succinyltransferase activity;	K00651	metA	map00270;map00920	Cysteine and methionine metabolism;Sulfur metabolism
orf1960	2.148	1.10282	9.4171e-07	1.25358e-05	yes	up	ref_gene	mRNA	96.24	79.46	77.03	121.76	228.97	258.95	203.227	84.2433	anaerobic ribonucleoside-triphosphate reductase [Streptococcus thermophilus]	GO:0006260;GO:0008998;GO:0005524	BP:DNA replication;MF:ribonucleoside-triphosphate reductase activity;MF:ATP binding;	K21636	nrdD	map00240;map00230	Pyrimidine metabolism;Purine metabolism
orf1533	2.073	1.05141	1.04021e-06	1.37577e-05	yes	up	ref_gene	mRNA	268.54	262.32	291.42	679.18	662.48	490.64	610.767	274.093	DeoR/GlpR family DNA-binding transcription regulator [Streptococcus thermophilus]	GO:0003700	MF:transcription factor activity, sequence-specific DNA binding;	K03436	fruR2	------	------
orf0500	2.429	1.28039	1.11089e-06	1.45983e-05	yes	up	ref_gene	mRNA	201.33	196.22	207.7	673.47	547.09	343.62	521.393	201.75	phosphate acetyltransferase [Streptococcus thermophilus]	------	------	K00625	pta	map00680;map00720;map00640;map00620;map00430	Methane metabolism;Carbon fixation pathways in prokaryotes;Propanoate metabolism;Pyruvate metabolism;Taurine and hypotaurine metabolism
orf1398	0.499	-1.00255	1.19179e-06	1.54622e-05	yes	down	ref_gene	mRNA	52.32	41.34	39.74	21.4	22.68	29.11	24.3967	44.4667	aspartate carbamoyltransferase catalytic subunit [Streptococcus thermophilus]	GO:0006207;GO:0006520;GO:0044205;GO:0016597;GO:0004070	BP:'de novo' pyrimidine nucleobase biosynthetic process;BP:cellular amino acid metabolic process;BP:'de novo' UMP biosynthetic process;MF:amino acid binding;MF:aspartate carbamoyltransferase activity;	K00609	pyrB	map00240;map00250	Pyrimidine metabolism;Alanine, aspartate and glutamate metabolism
orf0942	0.426	-1.23102	1.19926e-06	1.54622e-05	yes	down	ref_gene	mRNA	2412.26	2274.65	2013.6	1319.22	960.75	743.49	1007.82	2233.5	thiol peroxidase [Streptococcus thermophilus]	GO:0008379	MF:thioredoxin peroxidase activity;	K11065	tpx	------	------
orf1063	0.458	-1.12592	1.26461e-06	1.61119e-05	yes	down	ref_gene	mRNA	20.53	23.03	19.72	7.02	10.23	15.18	10.81	21.0933	zinc ABC transporter substrate-binding protein AdcA [Streptococcus thermophilus]	GO:0007155;GO:0006829;GO:0008270	BP:cell adhesion;BP:zinc II ion transport;MF:zinc ion binding;	K09815	znuA	map02010	ABC transporters
sRNA0111	0.321	-1.63816	1.27784e-06	1.61119e-05	yes	down	sRNA	unknown	598.25	863.06	612.71	107.16	267.38	367.45	247.33	691.34
orf0863	2.886	1.52926	1.28109e-06	1.61119e-05	yes	up	ref_gene	mRNA	8.26	6.63	7.02	17.59	29.87	21.64	23.0333	7.30333	6-phospho-beta-glucosidase, truncated [Streptococcus thermophilus LMG 18311]	------	------	K01223	bglA	map00010;map00500	Glycolysis / Gluconeogenesis;Starch and sucrose metabolism
orf1468	2.27	1.18252	1.39541e-06	1.73146e-05	yes	up	ref_gene	mRNA	8.01	8.81	8.14	20.62	23.54	17.19	20.45	8.32	SH3 domain-containing protein [Streptococcus thermophilus]	------	------	------	------	------	------
orf0663	2.05	1.03544	1.40206e-06	1.73146e-05	yes	up	ref_gene	mRNA	138.02	144.05	206.75	310.37	325.93	458.84	365.047	162.94	MULTISPECIES: ECF transporter S component [Lactobacillales]	GO:0016021	CC:integral component of membrane;	K23675	fmnP	------	------
orf0438	0.42	-1.25266	1.80864e-06	2.16826e-05	yes	down	ref_gene	mRNA	172.09	132.8	135.51	88.03	55.06	53.67	65.5867	146.8	DMT family transporter [Streptococcus thermophilus]	GO:0016021	CC:integral component of membrane;	------	------	------	------
orf1009	2.472	1.30594	1.89234e-06	2.23672e-05	yes	up	ref_gene	mRNA	10.3	8.03	6.42	23.63	25.38	17.18	22.0633	8.25	Fe-S oxidoreductase [Streptococcus thermophilus]	------	------	------	------	------	------
orf0624	2.092	1.06493	1.97484e-06	2.31338e-05	yes	up	ref_gene	mRNA	14.13	18.25	22.68	34.43	42.38	49.64	42.15	18.3533	response regulator transcription factor [Streptococcus thermophilus]	GO:0000160;GO:0006355;GO:0003677	BP:phosphorelay signal transduction system;BP:regulation of transcription, DNA-templated;MF:DNA binding;	K07693	desR	map02020	Two-component system
orf0767	2.036	1.02602	2.12288e-06	2.47143e-05	yes	up	ref_gene	mRNA	92.54	88.43	130.48	240.08	217.27	225.07	227.473	103.817	flavodoxin [Streptococcus thermophilus]	GO:0010181;GO:0009055	MF:FMN binding;MF:electron carrier activity;	------	------	------	------
orf0469	2.443	1.28882	2.14593e-06	2.47143e-05	yes	up	ref_gene	mRNA	7.1	5.05	6.68	20.51	15.24	13.47	16.4067	6.27667	IS1239, transposase, IS30 family [Streptococcus thermophilus LMG 18311]	GO:0015074;GO:0003676	BP:DNA integration;MF:nucleic acid binding;	K07482	------	------	------
orf1529	2.05	1.03574	2.30009e-06	2.60507e-05	yes	up	ref_gene	mRNA	368.11	338.29	317.56	797.24	796.86	652.57	748.89	341.32	PTS system fructose-specific IIA component [Streptococcus thermophilus]	GO:0009401;GO:0022877;GO:0103111	BP:phosphoenolpyruvate-dependent sugar phosphotransferase system;MF:protein-;MF:D-glucosamine PTS permease activity;	------	------	------	------
orf0365	2.321	1.21479	2.33052e-06	2.62327e-05	yes	up	ref_gene	mRNA	23.84	32.03	41.3	67.73	72.3	104.89	81.64	32.39	tryptophan synthase subunit beta [Streptococcus thermophilus]	GO:0004834	MF:tryptophan synthase activity;	K01696	trpB	map00400;map00260	Phenylalanine, tyrosine and tryptophan biosynthesis;Glycine, serine and threonine metabolism
orf0408	0.466	-1.10188	2.46733e-06	2.74893e-05	yes	down	ref_gene	mRNA	726.14	825.37	921.37	490.32	297.4	439.11	408.943	824.293	MULTISPECIES: 30S ribosomal protein S16 [Streptococcus]	GO:0006412;GO:0005840;GO:0003735	BP:translation;CC:ribosome;MF:structural constituent of ribosome;	K02959	rpsP	map03010	Ribosome
orf1382	0.312	-1.68122	2.50579e-06	2.77669e-05	yes	down	ref_gene	mRNA	11.75	9.67	8.7	4.38	3.85	1.78	3.33667	10.04	glucosamine-6-phosphate deaminase [Streptococcus thermophilus]	GO:0006044;GO:0019262;GO:0005975;GO:0004342	BP:N-acetylglucosamine metabolic process;BP:N-acetylneuraminate catabolic process;BP:carbohydrate metabolic process;MF:glucosamine-6-phosphate deaminase activity;	K02564	nagB	map00520	Amino sugar and nucleotide sugar metabolism
orf1041	0.486	-1.04228	2.69397e-06	2.96916e-05	yes	down	ref_gene	mRNA	33.61	31.56	20.71	11.8	16.32	18.18	15.4333	28.6267	DEAD/DEAH box helicase family protein [Streptococcus thermophilus]	GO:0004519;GO:0005524;GO:0003677	MF:endonuclease activity;MF:ATP binding;MF:DNA binding;	K01156	res	------	------
orf0550	2.109	1.07624	2.98831e-06	3.25853e-05	yes	up	ref_gene	mRNA	68.92	59.61	39.42	97.55	153.57	141.33	130.817	55.9833	galactose-1-epimerase [Streptococcus thermophilus]	GO:0006012;GO:0030246;GO:0004034	BP:galactose metabolic process;MF:carbohydrate binding;MF:aldose 1-epimerase activity;	K01785	galM	map00010;map00052	Glycolysis / Gluconeogenesis;Galactose metabolism
orf0803	0.498	-1.00608	3.17111e-06	3.43957e-05	yes	down	ref_gene	mRNA	92.86	92.55	76.7	51.54	49.76	39.65	46.9833	87.37	tRNA epoxyqueuosine(34) reductase QueG [Streptococcus thermophilus]	------	------	K18979	queG	------	------
orf0874	0.489	-1.03185	3.54093e-06	3.78068e-05	yes	down	ref_gene	mRNA	153.79	212.57	217.73	78.17	93.94	143.93	105.347	194.697	cation diffusion facilitator family transporter [Streptococcus thermophilus]	GO:0016021;GO:0008324	CC:integral component of membrane;MF:cation transmembrane transporter activity;	------	------	------	------
orf0451	0.179	-2.48063	3.59354e-06	3.81698e-05	yes	down	ref_gene	mRNA	13.07	22.25	20.35	3.39	4.18	3.09	3.55333	18.5567	GyrI-like domain-containing protein [Streptococcus thermophilus]	------	------	------	------	------	------
orf1426	2.079	1.05595	4.87144e-06	5.12125e-05	yes	up	ref_gene	mRNA	12.38	12.44	16.84	28.32	37.58	28.47	31.4567	13.8867	protein of unknown function [Streptococcus thermophilus]	------	------	------	------	------	------
orf1374	0.241	-2.05313	5.93471e-06	6.08308e-05	yes	down	ref_gene	mRNA	5.18	5.97	6.87	1.29	1.6	1.84	1.57667	6.00667	hypothetical protein [Streptococcus thermophilus]	GO:0016021	CC:integral component of membrane;	------	------	------	------
orf1856	0.255	-1.97379	6.09634e-06	6.21766e-05	yes	down	ref_gene	mRNA	18.45	12.58	11.71	2.1	3.63	6.34	4.02333	14.2467	hypothetical protein [Streptococcus thermophilus]	GO:0016021	CC:integral component of membrane;	------	------	------	------
orf1017	2.104	1.07306	6.5236e-06	6.58787e-05	yes	up	ref_gene	mRNA	533.65	585.13	518.23	1454.49	1331.94	889.3	1225.24	545.67	acetoin reductase, truncated [Streptococcus thermophilus LMG 18311]	------	------	K03366	butA	map00650	Butanoate metabolism
orf0936	2.01	1.00695	7.70276e-06	7.70276e-05	yes	up	ref_gene	mRNA	332.06	319.52	355.2	846.38	741.15	567.37	718.3	335.593	Spx/MgsR family RNA polymerase-binding regulatory protein [Streptococcus thermophilus]	GO:0045892;GO:0005737	BP:negative regulation of transcription, DNA-templated;CC:cytoplasm;	K16509	spxA	------	------
orf0872	0.181	-2.46288	7.83172e-06	7.7937e-05	yes	down	ref_gene	mRNA	43.93	74.83	63.83	4.11	7	25.55	12.22	60.8633	D-alanyl-D-alanine-carboxypeptidase, penicillin-binding protein, truncated [Streptococcus thermophilus LMG 18311]	------	------	------	------	------	------
orf1775	0.38	-1.39411	8.16486e-06	8.08597e-05	yes	down	ref_gene	mRNA	17.28	12.18	10.35	5.95	5.07	5.36	5.46	13.27	1,6-alpha-glucanhydrolase [Streptococcus thermophilus]	GO:0008152;GO:0016787;GO:0033904	BP:metabolic process;MF:hydrolase activity;MF:dextranase activity;	------	------	------	------
orf0506	2.201	1.13804	8.41994e-06	8.2985e-05	yes	up	ref_gene	mRNA	15.93	13.46	12.97	24.03	36.77	41.99	34.2633	14.12	TatD family hydrolase [Streptococcus thermophilus]	GO:0016788	MF:hydrolase activity, acting on ester bonds;	------	------	------	------
orf1713	2.177	1.12224	1.0615e-05	0.000102645	yes	up	ref_gene	mRNA	22.53	21.53	32.88	36.83	68.6	81.53	62.32	25.6467	hypothetical protein [Streptococcus thermophilus]	GO:0016021	CC:integral component of membrane;	------	------	------	------
orf1011	0.488	-1.03472	1.13884e-05	0.000109095	yes	down	ref_gene	mRNA	779.92	888.8	710.05	507.52	396.88	331.07	411.823	792.923	XRE family transcriptional regulator [Streptococcus thermophilus]	GO:0003677	MF:DNA binding;	------	------	------	------
orf0589	0.472	-1.08364	1.25251e-05	0.000118325	yes	down	ref_gene	mRNA	18462.9	16292	16279.1	10810.9	8638.37	5897.12	8448.78	17011.3	CsbD family protein [Streptococcus thermophilus]	------	------	------	------	------	------
orf1604	0.441	-1.18264	1.35802e-05	0.000127121	yes	down	ref_gene	mRNA	78.7	79.85	59.63	34.75	45.8	22.88	34.4767	72.7267	unknown protein [Streptococcus thermophilus LMG 18311]	------	------	------	------	------	------
orf1825	7.038	2.81511	1.54431e-05	0.000143901	yes	up	ref_gene	mRNA	1.36	3.01	1.55	16.11	15.17	12.85	14.71	1.97333	formate-nitrate transporter, truncated [Streptococcus thermophilus]	------	------	------	------	------	------
orf1711	2.046	1.03297	1.6559e-05	0.000151544	yes	up	ref_gene	mRNA	82.78	97.86	100.11	250.69	172.18	186.45	203.107	93.5833	TM2 domain-containing protein [Streptococcus thermophilus]	------	------	------	------	------	------
orf0605	0.468	-1.09543	1.74441e-05	0.000158232	yes	down	ref_gene	mRNA	1953.17	1893.38	1789.14	1253.9	830.26	718.32	934.16	1878.56	peptide methionine sulfoxide reductase [Streptococcus thermophilus CNRZ1066]	GO:0006464;GO:0006979;GO:0030091;GO:0033743;GO:0008113;GO:0033744	BP:cellular protein modification process;BP:response to oxidative stress;BP:protein repair;MF:peptide-methionin;MF:peptide-methionin;MF:L-methionin;	K12267	msrAB	------	------
orf1878	0.493	-1.02117	2.01537e-05	0.000178854	yes	down	ref_gene	mRNA	38.49	30.95	32.31	15.78	19.85	18.98	18.2033	33.9167	alcohol-acetaldehyde dehydrogenase, truncated [Streptococcus thermophilus LMG 18311]	------	------	K04072	adhE	map00350;map05146;map00650;map00626;map00625;map00620;map00010;map00071	Tyrosine metabolism;Amoebiasis;Butanoate metabolism;Naphthalene degradation;Chloroalkane and chloroalkene degradation;Pyruvate metabolism;Glycolysis / Gluconeogenesis;Fatty acid degradation
orf0502	2.414	1.27134	2.17971e-05	0.000190958	yes	up	ref_gene	mRNA	23.83	25	17.98	32.58	70.15	75.49	59.4067	22.27	protein of unknown function [Streptococcus thermophilus]	------	------	K07483	------	------	------
orf1585	0.486	-1.04181	2.23449e-05	0.000194506	yes	down	ref_gene	mRNA	267.11	276.73	277.39	182.99	108.99	130.39	140.79	273.743	LOG family protein [Streptococcus thermophilus]	------	------	------	------	------	------
orf0757	0.301	-1.73102	2.39818e-05	0.000207438	yes	down	ref_gene	mRNA	7.38	8.72	6.22	1.39	3	3.06	2.48333	7.44	hypothetical protein AVT04_08885 [Streptococcus thermophilus]	------	------	------	------	------	------
orf0565	2.281	1.18963	2.40917e-05	0.000207512	yes	up	ref_gene	mRNA	7.52	6.94	10.29	11.97	18.95	32.67	21.1967	8.25	Y-family DNA polymerase [Streptococcus thermophilus]	------	------	K03502	umuC	------	------
orf0949	0.347	-1.52533	2.90618e-05	0.000247207	yes	down	ref_gene	mRNA	20.25	40.22	31.35	7.34	10.77	16.83	11.6467	30.6067	Transcriptional regulator AraC family [Streptococcus thermophilus]	------	------	------	------	------	------
orf0367	2.068	1.04795	3.03682e-05	0.000257251	yes	up	ref_gene	mRNA	11.37	14.84	19.2	26.18	30.02	47.67	34.6233	15.1367	tryptophan synthase subunit alpha [Streptococcus thermophilus]	GO:0004834	MF:tryptophan synthase activity;	K01695	trpA	map00400;map00260	Phenylalanine, tyrosine and tryptophan biosynthesis;Glycine, serine and threonine metabolism
orf1697	0.41	-1.28741	3.06887e-05	0.000257836	yes	down	ref_gene	mRNA	6.78	9.17	8.11	2.31	3	5.69	3.66667	8.02	acyl-CoA thioesterase 1, truncated [Streptococcus thermophilus LMG 18311]	------	------	------	------	------	------
orf1890	2.014	1.00987	3.30824e-05	0.000276812	yes	up	ref_gene	mRNA	24.95	28.2	40.25	66.29	65.56	70.46	67.4367	31.1333	conserved membrane protein of unknown function [Streptococcus thermophilus]	------	------	------	------	------	------
orf0452	0.385	-1.37801	3.70178e-05	0.000303546	yes	down	ref_gene	mRNA	7.61	13.35	10.36	3.18	3.15	7.02	4.45	10.44	rRNA pseudouridine synthase [Streptococcus thermophilus]	GO:0001522;GO:0003723;GO:0009982	BP:pseudouridine synthesis;MF:RNA binding;MF:pseudouridine synthase activity;	K06183	rsuA	------	------
orf0479	2.033	1.02352	4.24858e-05	0.000342897	yes	up	ref_gene	mRNA	143.91	192.08	133.66	235.27	373.21	431.18	346.553	156.55	glycosyl transferase, truncated [Streptococcus thermophilus CNRZ1066]	GO:0099621;GO:0016740	MF:undecaprenyl-phosphate 4-deoxy-4-formamido-L-arabinose transferase activity;MF:transferase activity;	------	------	------	------
orf0260	0.483	-1.05135	5.56246e-05	0.000436086	yes	down	ref_gene	mRNA	281.41	290.94	275.96	113.79	106.43	225.77	148.663	282.77	Predicted protein [Streptococcus thermophilus ND03]	------	------	------	------	------	------
orf0460	2.254	1.17234	5.65481e-05	0.000440774	yes	up	ref_gene	mRNA	14.24	14.33	23.72	38.8	34.58	54.03	42.47	17.43	conserved hypothetical protein [Streptococcus thermophilus LMG 18311]	GO:0071586;GO:0016021;GO:0004222	BP:CAAX-box protein processing;CC:integral component of membrane;MF:metalloendopeptidase activity;	------	------	------	------
orf0178	0.493	-1.02127	5.69045e-05	0.000441872	yes	down	ref_gene	mRNA	73.84	62.57	68.44	42.1	30.04	35.5	35.88	68.2833	AzlD domain-containing protein [Streptococcus thermophilus]	GO:0016021	CC:integral component of membrane;	------	------	------	------
orf0725	0.457	-1.12978	6.40445e-05	0.000493576	yes	down	ref_gene	mRNA	39.12	35.87	46.01	11.79	15.86	34.87	20.84	40.3333	single-stranded-DNA-specific exonuclease RecJ [Streptococcus thermophilus]	GO:0006310;GO:0006281;GO:0008409;GO:0003676	BP:DNA recombination;BP:DNA repair;MF:5'-3' exonuclease activity;MF:nucleic acid binding;	K07462	recJ	map03430;map03440;map03410	Mismatch repair;Homologous recombination;Base excision repair
orf0366	2.031	1.0221	7.1752e-05	0.000542773	yes	up	ref_gene	mRNA	8.91	12.86	15.87	22.91	23.77	37.4	28.0267	12.5467	tryptophan synthase subunit beta [Streptococcus thermophilus]	GO:0004834	MF:tryptophan synthase activity;	K01696	trpB	map00400;map00260	Phenylalanine, tyrosine and tryptophan biosynthesis;Glycine, serine and threonine metabolism
orf1859	0.158	-2.66024	9.03277e-05	0.00066579	yes	down	ref_gene	mRNA	9.49	3	5.81	1.13	0.76	1.23	1.04	6.1	competence protein [Streptococcus thermophilus TH1436]	------	------	K02246	comGD	------	------
orf1379	2.039	1.02784	9.64221e-05	0.000700371	yes	up	ref_gene	mRNA	6.78	5.74	5.44	7.64	16.36	17.15	13.7167	5.98667	molybdopterin biosynthesis protein (HesA/MoeB/ThiF family protein), putative [Streptococcus thermophilus LMG 18311]	GO:0008641	MF:small protein activating enzyme activity;	K21029	moeB	map04122	Sulfur relay system
orf1795	0.074	-3.76117	9.89367e-05	0.00071165	yes	down	ref_gene	mRNA	4.84	4.27	5.75	0.28	0	0.91	0.396667	4.95333	aminoacylase [Streptococcus thermophilus]	------	------	------	------	------	------
orf0664	2.019	1.01376	0.000102173	0.000729806	yes	up	ref_gene	mRNA	40.96	53.27	67.38	79.92	101.34	182.43	121.23	53.87	pyridoxamine kinase [Streptococcus thermophilus]	GO:0009443;GO:0008478	BP:pyridoxal 5'-phosphate salvage;MF:pyridoxal kinase activity;	K00868	pdxK	map00750	Vitamin B6 metabolism
orf0364	2.077	1.05421	0.000106185	0.000753212	yes	up	ref_gene	mRNA	9.95	10.73	12.91	17.48	22.94	36.83	25.75	11.1967	phosphoribosylanthranilate isomerase [Streptococcus thermophilus]	GO:0000162;GO:0004640	BP:tryptophan biosynthetic process;MF:phosphoribosylanthranilate isomerase activity;	K01817	trpF	map00400	Phenylalanine, tyrosine and tryptophan biosynthesis
novel0016	5.822	2.54163	0.000119574	0.000839476	yes	up	novel_gene	unknown	1343.44	1844.33	1781.55	2622.87	9792.72	21027.9	11147.8	1656.44	unknown protein [Streptococcus suis 98HAH33]	------	------	------	------	------	------
orf1679	0.117	-3.09102	0.000129875	0.000908682	yes	down	ref_gene	mRNA	8.68	13.59	6.28	0	0.97	2.81	1.26	9.51667	transposase [Streptococcus thermophilus]	------	------	------	------	------	------
orf0310	0.335	-1.57564	0.000132868	0.000917683	yes	down	ref_gene	mRNA	3.58	6.09	6.09	1.05	1.52	3.34	1.97	5.25333	unknown protein [Streptococcus thermophilus CNRZ1066]	GO:0016021	CC:integral component of membrane;	------	------	------	------
orf0507	2.346	1.22992	0.000156389	0.00106158	yes	up	ref_gene	mRNA	11.06	10.38	10.9	23.47	31.41	26.98	27.2867	10.78	oligopeptide ABC transporter ATP-binding protein, truncated [Streptococcus thermophilus CNRZ1066]	------	------	------	------	------	------
orf0424	0.481	-1.05736	0.000162651	0.00110044	yes	down	ref_gene	mRNA	8.25	12.73	12.71	6.66	4.81	5.96	5.81	11.23	transcriptional regulator, truncated [Streptococcus thermophilus CNRZ1066]	------	------	------	------	------	------
orf0229	0.437	-1.19457	0.000181023	0.00120227	yes	down	ref_gene	mRNA	28.89	44.35	39.03	13.65	13.17	26.73	17.85	37.4233	hypothetical protein [Streptococcus thermophilus]	GO:0016021	CC:integral component of membrane;	------	------	------	------
orf0186	0.49	-1.02975	0.00018122	0.00120227	yes	down	ref_gene	mRNA	952.79	822.44	883.97	636.62	404.84	359.96	467.14	886.4	hypothetical protein Y1U_C1647 [Streptococcus thermophilus MN-ZLW-002]	------	------	------	------	------	------
orf0538	0.373	-1.42429	0.000219645	0.00141595	yes	down	ref_gene	mRNA	4.57	5.03	4.9	1.36	2.02	2.61	1.99667	4.83333	IS1193, transposase, ISL3 family, truncated [Streptococcus thermophilus LMG 18311]	------	------	------	------	------	------
orf1462	0.487	-1.03892	0.000243335	0.00152084	yes	down	ref_gene	mRNA	8.92	8.67	7.93	4.06	3.91	5.64	4.53667	8.50667	acetylglutamate kinase [Streptococcus thermophilus]	GO:0008652;GO:0005737;GO:0016301;GO:0005524	BP:cellular amino acid biosynthetic process;CC:cytoplasm;MF:kinase activity;MF:ATP binding;	K00930	argB	map00220	Arginine biosynthesis
orf1000	0.415	-1.26987	0.000250197	0.00155425	yes	down	ref_gene	mRNA	16.82	10.08	13.33	5.36	5.92	6.86	6.04667	13.41	IS1193, transposase, ISL3 family, truncated [Streptococcus thermophilus LMG 18311]	------	------	------	------	------	------
orf0459	2.465	1.30164	0.000263604	0.00161797	yes	up	ref_gene	mRNA	27.95	41.6	46.35	84.02	82.51	142.33	102.953	38.6333	protein of unknown function [Streptococcus thermophilus]	------	------	------	------	------	------
orf0321	0.368	-1.44063	0.000267176	0.00163496	yes	down	ref_gene	mRNA	26.63	22.65	27	12.02	7.99	9.86	9.95667	25.4267	glycosyl transferase [Streptococcus thermophilus]	GO:0016740	MF:transferase activity;	------	------	------	------
orf0458	2.117	1.082	0.000398135	0.00232529	yes	up	ref_gene	mRNA	27.46	14.84	28.81	54.67	41.87	65.33	53.9567	23.7033	hypothetical protein [Streptococcus thermophilus]	------	------	K07052	------	------	------
orf0273	2.729	1.44817	0.000510903	0.00282305	yes	up	ref_gene	mRNA	3.97	1.56	3.98	11.07	12.5	4.24	9.27	3.17	IS3-like element ISSth1b family transposase [Streptococcus thermophilus]	------	------	K07497	------	------	------
orf1048	2.43	1.28102	0.000515294	0.00283966	yes	up	ref_gene	mRNA	3.2	4.22	3.47	4.52	7.85	17.61	9.99333	3.63	SOS responce UmuC protein, truncated [Streptococcus thermophilus LMG 18311]	------	------	K03502	umuC	------	------
orf0289	0.347	-1.52902	0.000596399	0.00320897	yes	down	ref_gene	mRNA	44.03	37.85	53.44	13.44	15.03	22.13	16.8667	45.1067	hypothetical protein Y021_07950 [Streptococcus thermophilus 1F8CT]	GO:0004089;GO:0008270	MF:carbonate dehydratase activity;MF:zinc ion binding;	K01674	cah	map00910	Nitrogen metabolism
orf1577	0.415	-1.27014	0.000606594	0.00324678	yes	down	ref_gene	mRNA	79.42	51.37	76.26	24.02	23.01	46.14	31.0567	69.0167	unknown protein [Streptococcus thermophilus CNRZ1066]	------	------	------	------	------	------
orf0821	0.074	-3.75288	0.000620511	0.00329693	yes	down	ref_gene	mRNA	2.04	2.01	1.58	0.14	0.32	0	0.153333	1.87667	GNAT family N-acetyltransferase [Streptococcus thermophilus]	GO:0008080	MF:N-acetyltransferase activity;	------	------	------	------
orf1877	0.365	-1.45479	0.000728979	0.00374538	yes	down	ref_gene	mRNA	34.7	28.06	35.3	14.28	13.48	10.27	12.6767	32.6867	iron-containing alcohol dehydrogenase [Streptococcus thermophilus]	------	------	------	------	------	------
orf1528	2.101	1.07126	0.000848712	0.00425394	yes	up	ref_gene	mRNA	38.57	32.58	37.95	92.61	87.43	63.13	81.0567	36.3667	PTS fructose-specific enzyme IIABC components, truncated [Streptococcus thermophilus CNRZ1066]	GO:0009401;GO:0016021;GO:0005886;GO:0005351;GO:0022877;GO:0103111	BP:phosphoenolpyruvate-dependent sugar phosphotransferase system;CC:integral component of membrane;CC:plasma membrane;MF:suga;MF:protein-;MF:D-glucosamine PTS permease activity;	------	------	------	------
orf2002	2.044	1.03117	0.00102544	0.00498142	yes	up	ref_gene	mRNA	134.97	122.03	250.21	180.42	407.46	578.64	388.84	169.07	LysM peptidoglycan-binding domain-containing protein [Streptococcus thermophilus]	------	------	K01447	xlyAB	------	------
sRNA0102	0.173	-2.53101	0.00118797	0.00552229	yes	down	sRNA	unknown	456.23	805	341.17	32.53	84.74	229.55	115.607	534.133
orf1489	0.236	-2.08531	0.0014063	0.00637815	yes	down	ref_gene	mRNA	22.53	25.64	21.44	4.34	0	13.71	6.01667	23.2033	protein of unknown function [Streptococcus thermophilus]	------	------	------	------	------	------
orf1678	0.118	-3.08289	0.00142654	0.00643754	yes	down	ref_gene	mRNA	0.97	4.04	1.54	0	0.15	0.73	0.293333	2.18333	ISSpn1, transposase, IS3 family, truncated [Streptococcus thermophilus CNRZ1066]	GO:0015074;GO:0003676	BP:DNA integration;MF:nucleic acid binding;	K07497	------	------	------
novel0044	0.401	-1.31972	0.00142882	0.00643754	yes	down	novel_gene	unknown	70.66	110.69	132.37	32.39	58.75	43.87	45.0033	104.573	deferrochelatase/peroxidase EfeB [Streptococcus salivarius]	GO:0033212;GO:0046872;GO:0004601;GO:0020037	BP:iron assimilation;MF:metal ion binding;MF:peroxidase activity;MF:heme binding;	K16301	efeB	------	------
sRNA0113	2.569	1.36107	0.00164581	0.00720921	yes	up	sRNA	unknown	512.07	476.3	173.19	987.9	1406.87	969.37	1121.38	387.187
novel0030	0.494	-1.01824	0.00171879	0.00740235	yes	down	novel_gene	unknown	175.94	255.22	176.8	115.84	121.99	85.37	107.733	202.653	16S rRNA (cytosin	GO:0070475;GO:0005737;GO:0071424	BP:rRNA base methylation;CC:cytoplasm;MF:rRN;	K03438	mraW	------	------
sRNA0098	0.422	-1.24638	0.00172367	0.0074078	yes	down	sRNA	unknown	1450.87	2136.55	1842.67	0	854.1	0	284.7	1810.03
novel0029	0.385	-1.37547	0.00185219	0.00789395	yes	down	novel_gene	unknown	179.34	275.43	354.59	39.05	124.95	180.6	114.867	269.787	protein of unknown function [Streptococcus thermophilus]	------	------	------	------	------	------
orf1415	3.389	1.7608	0.00194037	0.00816786	yes	up	ref_gene	mRNA	57.04	57.94	91.93	108.97	220.46	471.6	267.01	68.97	hypothetical protein [Streptococcus thermophilus]	------	------	------	------	------	------
orf1799	2.215	1.1475	0.0022048	0.009131	yes	up	ref_gene	mRNA	1.07	0.91	3.13	3.45	4.99	3.97	4.13667	1.70333	peptide ABC transporter substrate-binding protein [Streptococcus thermophilus]	GO:0015031;GO:0055085;GO:0043190	BP:protein transport;BP:transmembrane transport;CC:ATP-binding cassett;	K15580	oppA	map02024;map02010;map01501	Quorum sensing;ABC transporters;beta-Lactam resistance
orf0450	0.252	-1.99011	0.00225249	0.00925371	yes	down	ref_gene	mRNA	5.04	12.28	10.71	0.7	1.9	5.24	2.61333	9.34333	conserved protein of unknown function [Streptococcus thermophilus]	------	------	------	------	------	------
orf0594	0.392	-1.35224	0.00271186	0.0107739	yes	down	ref_gene	mRNA	1.72	2.34	1.97	0.32	0.92	1.43	0.89	2.01	aminoacylase/N-acyl-L-amino acid amidohydrolase/hippurate hydrolase [Streptococcus thermophilus CNRZ1066]	GO:0016787	MF:hydrolase activity;	------	------	------	------
orf1205	0.494	-1.01637	0.00346535	0.0132537	yes	down	ref_gene	mRNA	16.16	23.99	17.75	6.22	10.14	15.22	10.5267	19.3	protein of unknown function [Streptococcus thermophilus]	------	------	------	------	------	------
orf0120	0.414	-1.27201	0.00366224	0.0139717	yes	down	ref_gene	mRNA	5.05	6.43	6.86	1.89	2.46	3.99	2.78	6.11333	unknown protein [Streptococcus thermophilus CNRZ1066]	------	------	------	------	------	------
novel0056	2.185	1.12792	0.00369454	0.0140256	yes	up	novel_gene	unknown	21.01	18.44	33.91	30.64	40.83	105.33	58.9333	24.4533	Amino acid permease [Streptococcus salivarius K12]	GO:0006865;GO:0055085;GO:0016021	BP:amino acid transport;BP:transmembrane transport;CC:integral component of membrane;	K03293	------	------	------
orf1008	2.049	1.03512	0.00381022	0.014332	yes	up	ref_gene	mRNA	33.23	45.69	34.66	102.1	88.32	55.76	82.06	37.86	hypothetical protein [Streptococcus thermophilus]	------	------	------	------	------	------
sRNA0043	0.42	-1.25006	0.00770305	0.0261376	yes	down	sRNA	unknown	121.1	100.93	112.65	58.21	45.84	49.03	51.0267	111.56
orf0566	2.034	1.02463	0.00772653	0.0261376	yes	up	ref_gene	mRNA	8.68	10.68	13.22	17.53	17.4	37.37	24.1	10.86	hypothetical protein [Streptococcus thermophilus]	------	------	------	------	------	------
orf1375	0.315	-1.66732	0.00853902	0.0285098	yes	down	ref_gene	mRNA	12.97	17.92	31.85	5.52	11.52	3.85	6.96333	20.9133	Transcriptional repressor [Streptococcus thermophilus]	GO:0003677	MF:DNA binding;	K07729	------	------	------
orf1393	0.268	-1.89957	0.00865289	0.0287961	yes	down	ref_gene	mRNA	8.32	7.86	7.11	0.46	3	3.45	2.30333	7.76333	hypothetical protein AVT04_02275 [Streptococcus thermophilus]	------	------	------	------	------	------
orf1148	0.187	-2.42124	0.00869062	0.0288281	yes	down	ref_gene	mRNA	3.78	5.19	2.63	0.32	0.35	1.73	0.8	3.86667	IS861, transposase (orf1), IS3 family, truncated [Streptococcus thermophilus CNRZ1066]	------	------	------	------	------	------
orf1026	0.439	-1.18698	0.00886	0.029248	yes	down	ref_gene	mRNA	2.02	3.64	2.52	1.61	1.41	0.82	1.28	2.72667	membrane protein [Streptococcus thermophilus]	GO:0016021	CC:integral component of membrane;	------	------	------	------
sRNA0116	0.352	-1.50629	0.00960428	0.0314015	yes	down	sRNA	unknown	0	0	0	0	0	0	0	0
orf1271	0.483	-1.04859	0.00978012	0.031825	yes	down	ref_gene	mRNA	2.41	2.85	2.6	1.45	0.83	1.84	1.37333	2.62	ethanolamine utilization protein EutJ [Streptococcus thermophilus]	GO:0055085;GO:0016021	BP:transmembrane transport;CC:integral component of membrane;	K11041	eta	map05150	Staphylococcus aureus infection
orf0217	0.316	-1.66356	0.0101463	0.0327044	yes	down	ref_gene	mRNA	21.69	18.19	14.66	5.92	10.64	1.77	6.11	18.18	hypothetical protein [Streptococcus thermophilus]	------	------	------	------	------	------
orf0203	0.469	-1.09256	0.0114268	0.0360384	yes	down	ref_gene	mRNA	7.1	9.96	6.39	3.9	4.14	3.83	3.95667	7.81667	protein of unknown function [Streptococcus thermophilus]	GO:0016021;GO:0005524	CC:integral component of membrane;MF:ATP binding;	------	------	------	------
sRNA0172	0.413	-1.27724	0.0117105	0.0367635	yes	down	sRNA	unknown	826.12	505.27	473.16	126.45	513.11	161.85	267.137	601.517
orf0201	0.468	-1.09394	0.0121382	0.0379897	yes	down	ref_gene	mRNA	37.89	37.07	39.47	17.29	29.39	10.36	19.0133	38.1433	protein of unknown function [Streptococcus thermophilus]	------	------	K01990	------	------	------
orf1355	0.46	-1.12048	0.012657	0.0392131	yes	down	ref_gene	mRNA	4	6.02	5.14	0.79	2.21	4.92	2.64	5.05333	peptidase [Streptococcus thermophilus]	------	------	------	------	------	------
orf1823	8.29	3.05134	0.0142666	0.0433394	yes	up	ref_gene	mRNA	0	0	1.95	4.45	6.76	5.37	5.52667	0.65	oxidoreductase, putative, truncated [Streptococcus thermophilus LMG 18311]	------	------	------	------	------	------
novel0050	2.071	1.05051	0.014724	0.0445194	yes	up	novel_gene	unknown	454.15	288.32	384.04	648.2	1155.29	784.6	862.697	375.503	SDR family NAD(P)-dependent oxidoreductase [Streptococcus thermophilus]	------	------	------	------	------	------

## Sheet: Table S1C
Table S1C Gene Expression Differences of UM17 vs M17
Gene_id	FC(UM17/M17)	Log2FC(UM17/M17)	Pvalue	Padjust	Significant	Regulate	Gene Type	Biotype	M17_1	M17_2	M17_3	UM17_1	UM17_2	UM17_3	UM17	M17	NR_description	GO_id	GO_term	KO_id	KO_name	Pathway_id	Pathway_definition
orf1979	12.145	3.60233	2.32156e-50	4.85671e-47	yes	up	ref_gene	mRNA	688.6	521.08	416.6	6506.24	8345.14	6051.44	6967.61	542.093	MULTISPECIES: GlsB/YeaQ/YmgE family stress response membrane protein [Lactobacillales]	GO:0016021;GO:0005886	CC:integral component of membrane;CC:plasma membrane;	------	------	------	------
orf1983	14.081	3.81566	6.07679e-46	6.35633e-43	yes	up	ref_gene	mRNA	245.49	139.38	152.94	2945.88	2851.9	2203.37	2667.05	179.27	MULTISPECIES: CsbD family protein [Lactobacillales]	------	------	------	------	------	------
novel0006	0.105	-3.25345	4.88019e-42	3.40312e-39	yes	down	novel_gene	unknown	353.98	402.49	336.73	29.25	38.31	60.09	42.55	364.4	bacteriophage replication gene A protein (GPA) [Streptococcus mutans GS-5]	------	------	------	------	------	------
orf1346	8.115	3.02064	1.39403e-39	7.29076e-37	yes	up	ref_gene	mRNA	263.2	205.37	186.17	1942.82	2112.51	1593.28	1882.87	218.247	hypothetical protein [Streptococcus thermophilus]	------	------	------	------	------	------
orf0904	0.127	-2.97344	1.36834e-38	5.72512e-36	yes	down	ref_gene	mRNA	286.46	219.04	177.47	26.9	32.89	36.23	32.0067	227.657	ATP-binding cassette domain-containing protein [Streptococcus thermophilus]	------	------	K25285	yclP	------	------
orf0141	0.119	-3.06943	1.55453e-37	5.42013e-35	yes	down	ref_gene	mRNA	812.49	910.6	910.52	81.32	99.53	167.35	116.067	877.87	hypothetical protein STRDD10_02039 [Streptococcus sp. DD10]	------	------	------	------	------	------
orf0019	0.156	-2.6766	1.59988e-34	4.78136e-32	yes	down	ref_gene	mRNA	971.05	986.76	702.99	119.93	140.53	180.2	146.887	886.933	hypothetical protein STRDD10_02039 [Streptococcus sp. DD10]	------	------	------	------	------	------
novel0012	0.165	-2.59763	1.02703e-33	2.68568e-31	yes	down	novel_gene	unknown	403.64	521.51	491.07	63.86	85.6	112.01	87.1567	472.073	bacteriophage replication gene A protein (GPA) [Streptococcus mutans GS-5]	------	------	------	------	------	------
orf1249	0.13	-2.93822	1.5517e-33	3.60685e-31	yes	down	ref_gene	mRNA	822.07	799.63	774.14	90.03	84.56	162.84	112.477	798.613	MULTISPECIES: DUF3270 domain-containing protein [Lactobacillales]	GO:0016021	CC:integral component of membrane;	------	------	------	------
orf0903	0.171	-2.54931	1.66852e-32	3.17322e-30	yes	down	ref_gene	mRNA	309.81	236.57	210.78	40.55	46.72	56.3	47.8567	252.387	iron chelate uptake ABC transporter family permease subunit [Streptococcus thermophilus]	GO:0016021;GO:0005886;GO:0022857	CC:integral component of membrane;CC:plasma membrane;MF:transmembrane transporter activity;	K25283	yclO	------	------
orf0662	0.187	-2.41751	2.03331e-31	3.27206e-29	yes	down	ref_gene	mRNA	496.88	474.79	560.68	75.73	105.5	135.07	105.433	510.783	DUF5067 domain-containing protein [Streptococcus thermophilus]	------	------	------	------	------	------
orf1718	6.843	2.77467	6.09936e-30	7.08882e-28	yes	up	ref_gene	mRNA	5175.32	4198.42	3445.62	34413.1	32937.1	25470	30940.1	4273.12	co-chaperone GroES [Streptococcus thermophilus]	GO:0006457;GO:0005737;GO:0016887;GO:0005524	BP:protein folding;CC:cytoplasm;MF:ATPase activity;MF:ATP binding;	K04078	groES	------	------
orf1973	5.667	2.50266	3.4352e-27	3.12454e-25	yes	up	ref_gene	mRNA	31.73	25.15	24.64	158.43	153.03	170.72	160.727	27.1733	Uncharacterized protein STN4L_01776 [Streptococcus thermophilus]	------	------	------	------	------	------
orf0339	4.319	2.11086	3.02065e-26	2.52768e-24	yes	up	ref_gene	mRNA	1132.86	994.1	1144.54	4860.9	5566.87	4359.73	4929.17	1090.5	hypothetical protein [Streptococcus thermophilus]	------	------	------	------	------	------
orf0661	0.173	-2.53479	6.34436e-25	4.9157e-23	yes	down	ref_gene	mRNA	60.98	53.5	47.34	7.24	9.55	14.7	10.4967	53.94	PLP-dependent aminotransferase family protein [Streptococcus thermophilus]	------	------	------	------	------	------
orf1976	7.002	2.80776	9.48535e-25	7.08691e-23	yes	up	ref_gene	mRNA	19.56	11.74	11.28	109.61	118.5	92.71	106.94	14.1933	acylglycerol kinase family protein [Streptococcus thermophilus]	GO:0003951	MF:NAD+ kinase activity;	------	------	------	------
orf0570	4.713	2.23675	1.20226e-24	8.38376e-23	yes	up	ref_gene	mRNA	109.91	88.93	81.99	347.32	570.86	557.66	491.947	93.61	helix-turn-helix domain-containing protein [Streptococcus thermophilus]	------	------	------	------	------	------
orf0902	0.265	-1.91466	2.40804e-24	1.62504e-22	yes	down	ref_gene	mRNA	1658.71	1451.01	1391.13	410.91	484.87	418.9	438.227	1500.28	iron compound ABC uptake transporter membrane-spanning protein [Streptococcus thermophilus LMG 18311]	GO:0016021;GO:0005886;GO:0022857	CC:integral component of membrane;CC:plasma membrane;MF:transmembrane transporter activity;	K25284	yclN	------	------
orf0905	0.163	-2.62026	2.6855e-24	1.75564e-22	yes	down	ref_gene	mRNA	207.64	131.21	128.45	26.59	31.05	24.25	27.2967	155.767	ABC transporter substrate-binding protein [Streptococcus thermophilus]	GO:0006826	BP:iron ion transport;	K25282	yclQ	------	------
orf0947	0.254	-1.97477	4.42324e-24	2.72159e-22	yes	down	ref_gene	mRNA	97.5	93.41	92.9	22.28	24.27	34.21	26.92	94.6033	sodium:alanine symporter family protein [Streptococcus thermophilus]	------	------	K03310	------	------	------
orf0276	0.251	-1.9922	7.23844e-24	4.32652e-22	yes	down	ref_gene	mRNA	2214.95	2225.92	1880.91	575.04	511.46	660.59	582.363	2107.26	aquaporin family protein [Streptococcus thermophilus]	GO:0016021;GO:0015267	CC:integral component of membrane;MF:channel activity;	K02440	------	------	------
orf0587	0.138	-2.85806	7.96305e-24	4.62742e-22	yes	down	ref_gene	mRNA	102.88	116	96.5	13.2	10.55	25.19	16.3133	105.127	amino acid permease [Streptococcus thermophilus]	GO:0016021;GO:0022857	CC:integral component of membrane;MF:transmembrane transporter activity;	K03294	------	------	------
orf0593	0.213	-2.22903	5.88571e-23	3.32781e-21	yes	down	ref_gene	mRNA	467.69	556.3	491.81	104.25	95.02	161.92	120.397	505.267	branched-chain amino acid transport system II carrier protein [Streptococcus thermophilus]	GO:0016021;GO:0005886;GO:0015658	CC:integral component of membrane;CC:plasma membrane;MF:branched-chain amino acid transmembrane transporter activity;	K03311	------	------	------
orf1797	6.478	2.69548	2.87231e-22	1.54074e-20	yes	up	ref_gene	mRNA	2039.66	2141.25	1589.75	16272.3	13619	9179.63	13023.6	1923.55	DUF4649 family protein [Streptococcus thermophilus]	GO:0005840	CC:ribosome;	------	------	------	------
orf1707	0.266	-1.91073	1.72249e-21	8.57966e-20	yes	down	ref_gene	mRNA	469.11	504.91	524.72	135.67	121.74	180.49	145.967	499.58	MULTISPECIES: transcription termination/antitermination protein NusG [Firmicutes]	GO:0006354;GO:0031564;GO:0032784;GO:0006353;GO:0005840	BP:DNA-templated transcription, elongation;BP:transcription antitermination;BP:regulation of DNA-templated transcription, elongation;BP:DNA-templated transcription, termination;CC:ribosome;	K02601	nusG	------	------
orf1173	0.162	-2.62374	2.37312e-21	1.15455e-19	yes	down	ref_gene	mRNA	15.75	16.43	23.31	2.72	2.62	4.7	3.34667	18.4967	divalent metal cation transporter [Streptococcus thermophilus]	------	------	------	------	------	------
orf1769	3.9	1.96351	2.69626e-21	1.28195e-19	yes	up	ref_gene	mRNA	65.19	60.1	49.44	234.18	278.36	233.36	248.633	58.2433	cyclic nucleotide-binding domain-containing protein [Streptococcus thermophilus]	------	------	K16326	yeiL	------	------
orf0867	5.397	2.43219	3.33531e-21	1.55055e-19	yes	up	ref_gene	mRNA	254.31	281.25	240.8	1740.56	1544.79	1072.02	1452.46	258.787	hypothetical protein [Streptococcus thermophilus]	------	------	------	------	------	------
orf1836	5.087	2.34692	3.62199e-21	1.64722e-19	yes	up	ref_gene	mRNA	40.22	41.89	35.68	235.57	227.46	167.72	210.25	39.2633	conserved hypothetical protein, truncated [Streptococcus thermophilus LMG 18311]	------	------	------	------	------	------
orf1256	4.002	2.00067	6.75019e-20	2.82428e-18	yes	up	ref_gene	mRNA	567.21	686.03	646.05	2951.73	2523.44	2375.52	2616.9	633.097	Predicted protein [Streptococcus thermophilus LMD-9]	------	------	------	------	------	------
orf0055	5.009	2.32447	1.49234e-19	6.12152e-18	yes	up	ref_gene	mRNA	255.99	266.49	210.71	1428.92	1415.45	920.42	1254.93	244.397	hypothetical protein stu0055 [Streptococcus thermophilus LMG 18311]	GO:0016021	CC:integral component of membrane;	------	------	------	------
orf1706	0.145	-2.78425	6.99081e-19	2.56575e-17	yes	down	ref_gene	mRNA	52.32	69.09	77.4	6.42	8.62	16.89	10.6433	66.27	Phosphatidylglycerophosphatase B [Streptococcus thermophilus]	GO:0016021	CC:integral component of membrane;	------	------	------	------
orf1460	0.194	-2.36355	2.44074e-18	8.65427e-17	yes	down	ref_gene	mRNA	46.89	55	63.46	8.01	10.06	17.97	12.0133	55.1167	polysaccharide deacetylase family protein [Streptococcus thermophilus]	------	------	------	------	------	------
orf0072	0.285	-1.81133	3.62554e-18	1.21198e-16	yes	down	ref_gene	mRNA	2123.04	2195.47	2641.51	537.82	723.66	958.5	739.993	2320.01	translation elongation factor Ts [Streptococcus thermophilus LMG 18311]	GO:0005737;GO:0003746	CC:cytoplasm;MF:translation elongation factor activity;	K02357	tsf	------	------
novel0071	0.191	-2.385	3.64986e-18	1.21198e-16	yes	down	novel_gene	unknown	1911.8	2674.48	1922.65	349.52	309.51	618.96	425.997	2169.64	------	------	------	------	------	------	------
orf0135	6.266	2.64758	4.11141e-18	1.34392e-16	yes	up	ref_gene	mRNA	337.83	137.55	194.14	1190.34	1931.35	1462.04	1527.91	223.173	molecular chaperone GrpE [Streptococcus thermophilus]	------	------	K03687	------	------	------
orf0759	5.658	2.50038	5.99544e-18	1.92961e-16	yes	up	ref_gene	mRNA	603.07	669.55	640.29	5042.86	3465.67	2524.35	3677.63	637.637	MULTISPECIES: DUF4649 family protein [Lactobacillales]	GO:0005840	CC:ribosome;	------	------	------	------
orf1800	0.199	-2.3294	1.81011e-17	5.56873e-16	yes	down	ref_gene	mRNA	112.88	117.37	130.27	20.29	18.64	41.66	26.8633	120.173	tRNA guanosine(34) transglycosylase Tgt [Streptococcus thermophilus]	GO:0008616;GO:0101030;GO:0046872;GO:0008479	BP:queuosine biosynthetic process;BP:tRNA-guanine transglycosylation;MF:metal ion binding;MF:queuine tRNA-ribosyltransferase activity;	K00773	tgt	------	------
orf1980	8.516	3.09015	1.95699e-17	5.93338e-16	yes	up	ref_gene	mRNA	117.71	40.83	43.35	655.17	689.03	507.23	617.143	67.2967	MULTISPECIES: alkaline shock response membrane anchor protein AmaP [Lactobacillales]	GO:0016021	CC:integral component of membrane;	------	------	------	------
orf0961	0.28	-1.83582	2.8481e-17	8.51175e-16	yes	down	ref_gene	mRNA	659.53	763.61	788.11	189	193.2	311.47	231.223	737.083	oligopeptide:H+ symporter [Streptococcus thermophilus]	GO:0006857;GO:0016021;GO:0005886;GO:1904680;GO:0042802	BP:oligopeptide transport;CC:integral component of membrane;CC:plasma membrane;MF:peptide transmembrane transporter activity;MF:identical protein binding;	K03305	------	------	------
orf1667	2.675	1.41955	3.33242e-17	9.68252e-16	yes	up	ref_gene	mRNA	202.89	203.3	200.84	563.21	601.17	619.53	594.637	202.343	glutamate racemase [Streptococcus thermophilus]	GO:0071555;GO:0008360;GO:0009252;GO:0008881	BP:cell wall organization;BP:regulation of cell shape;BP:peptidoglycan biosynthetic process;MF:glutamate racemase activity;	K01776	murI	------	------
orf1719	0.274	-1.86906	3.49948e-17	1.00286e-15	yes	down	ref_gene	mRNA	72.69	83.62	89.39	21.53	20.51	32.29	24.7767	81.9	ATP-binding cassette domain-containing protein [Streptococcus thermophilus]	GO:0042626;GO:0005524	MF:ATPase activity, coupled to transmembrane movement of substances;MF:ATP binding;	K05833	------	------	------
orf1656	0.252	-1.99075	4.15907e-17	1.17578e-15	yes	down	ref_gene	mRNA	255.72	227.83	306.3	55.27	62.41	103.02	73.5667	263.283	rRNA methyltransferase, TrmH family [Streptococcus thermophilus LMG 18311]	GO:0005737;GO:0008757;GO:0003723;GO:0008175	CC:cytoplasm;MF:S-adenosylmethionine-dependent methyltransferase activity;MF:RNA binding;MF:tRNA methyltransferase activity;	K03216	trmL	------	------
orf1457	0.321	-1.64111	4.66085e-17	1.30007e-15	yes	down	ref_gene	mRNA	111.37	132.73	128.35	42.96	39.86	48.29	43.7033	124.15	chloramphenicol-sensitivity protein (RarD) family protein [Streptococcus thermophilus LMG 18311]	GO:0005887	CC:integral component of plasma membrane;	K05786	rarD	------	------
orf1798	3.238	1.69491	4.90241e-17	1.34945e-15	yes	up	ref_gene	mRNA	48.56	43.74	46.52	133.16	205.45	158.75	165.787	46.2733	ISL3 family transposase [Streptococcus thermophilus]	------	------	K07485	------	------	------
orf0962	4.366	2.12632	7.54757e-17	2.0243e-15	yes	up	ref_gene	mRNA	39.84	37.16	30.69	194.8	175.67	133	167.823	35.8967	amidase [Streptococcus thermophilus]	------	------	------	------	------	------
orf1982	8.47	3.08232	8.69755e-17	2.3032e-15	yes	up	ref_gene	mRNA	89.53	27.71	35.26	474.58	538.49	373.12	462.063	50.8333	Asp23/Gls24 family envelope stress response protein [Streptococcus thermophilus]	------	------	------	------	------	------
orf0134	4.321	2.11128	1.04148e-16	2.72346e-15	yes	up	ref_gene	mRNA	247.44	151.54	222.85	1058.69	1067.16	798.84	974.897	207.277	heat-inducible transcriptional repressor HrcA [Streptococcus thermophilus]	GO:0045892;GO:0003677	BP:negative regulation of transcription, DNA-templated;MF:DNA binding;	K03705	hrcA	------	------
orf0868	3.574	1.83738	1.41615e-16	3.6129e-15	yes	up	ref_gene	mRNA	102.61	109.01	92.33	408.19	457.91	329.43	398.51	101.317	phosphotransferase [Streptococcus thermophilus]	GO:0016021	CC:integral component of membrane;	K03688	ubiB	------	------
orf0948	3.444	1.78395	2.55187e-16	6.43195e-15	yes	up	ref_gene	mRNA	214.63	202.7	172.89	787.86	793.16	650	743.673	196.74	tRNA uridine-5-carboxymethylaminomethyl(34) synthesis GTPase MnmE [Streptococcus thermophilus]	GO:0006400;GO:0005737;GO:0046872;GO:0003924;GO:0005525	BP:tRNA modification;CC:cytoplasm;MF:metal ion binding;MF:GTPase activity;MF:GTP binding;	K03650	mnmE	------	------
orf0020	0.208	-2.26249	5.36696e-16	1.30554e-14	yes	down	ref_gene	mRNA	165.02	143.91	156.04	22.53	29.2	57.36	36.3633	154.99	rod shape-determining protein MreC [Streptococcus thermophilus]	GO:0008360;GO:0016021	BP:regulation of cell shape;CC:integral component of membrane;	K03570	mreC	------	------
orf0605	4.926	2.30041	7.08946e-16	1.68536e-14	yes	up	ref_gene	mRNA	181.66	194.41	153.01	1253.9	830.26	718.32	934.16	176.36	peptide methionine sulfoxide reductase [Streptococcus thermophilus CNRZ1066]	GO:0006464;GO:0006979;GO:0030091;GO:0033743;GO:0008113;GO:0033744	BP:cellular protein modification process;BP:response to oxidative stress;BP:protein repair;MF:peptide-methionin;MF:peptide-methionin;MF:L-methionin;	K12267	msrAB	------	------
orf1432	0.142	-2.81988	8.07811e-16	1.89881e-14	yes	down	ref_gene	mRNA	5.02	4.64	6.3	0.74	0.58	1.17	0.83	5.32	ammonium transporter [Streptococcus thermophilus]	GO:0005887;GO:0008519	CC:integral component of plasma membrane;MF:ammonium transmembrane transporter activity;	K03320	amt	------	------
orf0137	2.607	1.38216	9.67396e-16	2.20307e-14	yes	up	ref_gene	mRNA	347.74	301.81	303.39	788.41	954.56	1024.73	922.567	317.647	molecular chaperone DnaJ [Streptococcus thermophilus]	GO:0006457;GO:0006260;GO:0009408;GO:0005737;GO:0031072;GO:0051082;GO:0008270;GO:0005524	BP:protein folding;BP:DNA replication;BP:response to heat;CC:cytoplasm;MF:heat shock protein binding;MF:unfolded protein binding;MF:zinc ion binding;MF:ATP binding;	K03686	dnaJ	------	------
orf1347	3.366	1.75119	9.68844e-16	2.20307e-14	yes	up	ref_gene	mRNA	108.24	108.81	94.58	428.88	357.96	358.09	381.643	103.877	hemolysin III family protein [Streptococcus thermophilus]	GO:0019835;GO:0016021	BP:cytolysis;CC:integral component of membrane;	K11068	hlyIII	------	------
novel0031	5.075	2.34348	2.12716e-15	4.68423e-14	yes	up	novel_gene	unknown	55.67	32.88	29.36	243.16	193.21	179.47	205.28	39.3033	cell division protein FtsL [Streptococcus thermophilus]	GO:0043093;GO:0032153;GO:0005887	BP:FtsZ-dependent cytokinesis;CC:cell division site;CC:integral component of plasma membrane;	------	------	------	------
orf0255	3.45	1.78651	3.32452e-15	7.24469e-14	yes	up	ref_gene	mRNA	211.38	215.41	221.31	873.03	864.55	638.76	792.113	216.033	metallophosphatase [Streptococcus thermophilus]	GO:0009166;GO:0046872;GO:0016788;GO:0000166	BP:nucleotide catabolic process;MF:metal ion binding;MF:hydrolase activity, acting on ester bonds;MF:nucleotide binding;	------	------	------	------
orf0021	0.149	-2.74738	5.77415e-15	1.2326e-13	yes	down	ref_gene	mRNA	17.32	17.52	29	1.88	3.7	5	3.52667	21.28	rod shape-determining protein MreD [Streptococcus thermophilus LMG 18311]	GO:0008360;GO:0016021;GO:0005886	BP:regulation of cell shape;CC:integral component of membrane;CC:plasma membrane;	K03571	mreD	------	------
orf0206	3.444	1.78423	1.12966e-14	2.32926e-13	yes	up	ref_gene	mRNA	90.93	97.7	78.09	335	400.37	272.71	336.027	88.9067	Xaa-Pro peptidase family protein [Streptococcus thermophilus]	GO:0004177;GO:0046872	MF:aminopeptidase activity;MF:metal ion binding;	K01262	pepP	------	------
orf0992	3.593	1.84534	1.13568e-14	2.32926e-13	yes	up	ref_gene	mRNA	164.63	194.09	155.45	787.67	635.4	585.05	669.373	171.39	alcohol dehydrogenase catalytic domain-containing protein [Streptococcus thermophilus]	GO:0008270;GO:0016491	MF:zinc ion binding;MF:oxidoreductase activity;	------	------	------	------
orf0350	3.293	1.71945	1.93951e-14	3.86425e-13	yes	up	ref_gene	mRNA	43.15	48.84	51.91	180.42	191.44	142.69	171.517	47.9667	transcriptional regulator, MerR family [Streptococcus thermophilus CNRZ1066]	GO:0006355;GO:0016021;GO:0003677	BP:regulation of transcription, DNA-templated;CC:integral component of membrane;MF:DNA binding;	K21744	tipA	------	------
orf0124	4.688	2.22891	2.35975e-14	4.61364e-13	yes	up	ref_gene	mRNA	14.66	21.39	15.81	90.31	109.12	61.4	86.9433	17.2867	Transposase [Streptococcus thermophilus LMD-9]	------	------	K07498	------	------	------
orf1485	5.137	2.36088	2.99286e-14	5.79728e-13	yes	up	ref_gene	mRNA	9.13	8.15	10.48	42.79	69.63	39.79	50.7367	9.25333	hypothetical protein [Streptococcus thermophilus]	------	------	------	------	------	------
orf1846	3.746	1.90546	3.36952e-14	6.40822e-13	yes	up	ref_gene	mRNA	99.62	108.09	92.68	465.44	453.67	304.46	407.857	100.13	glutamyl aminopeptidase [Streptococcus thermophilus]	GO:0004177;GO:0046872	MF:aminopeptidase activity;MF:metal ion binding;	K01261	pepA	------	------
orf0167	0.244	-2.03769	5.11204e-14	9.54856e-13	yes	down	ref_gene	mRNA	646.98	964.23	1275.88	241.06	206.89	316.64	254.863	962.363	aromatic acid exporter family protein [Streptococcus thermophilus]	GO:0016021	CC:integral component of membrane;	------	------	------	------
orf0886	7.698	2.94444	6.17228e-14	1.14269e-12	yes	up	ref_gene	mRNA	1.8	2.55	2.93	17.68	23.87	18.37	19.9733	2.42667	unknown protein [Streptococcus thermophilus CNRZ1066]	GO:0009253;GO:0016998;GO:0003796	BP:peptidoglycan catabolic process;BP:cell wall macromolecule catabolic process;MF:lysozyme activity;	------	------	------	------
orf0340	3.617	1.85474	7.21123e-14	1.31182e-12	yes	up	ref_gene	mRNA	409.58	432.35	387.64	1856.02	1650.42	1195.4	1567.28	409.857	HIT family protein [Streptococcus thermophilus]	GO:0003824	MF:catalytic activity;	K02503	hinT	------	------
orf0189	4.574	2.19339	1.043e-13	1.86491e-12	yes	up	ref_gene	mRNA	9.44	15.25	10.07	50.79	66.52	51.42	56.2433	11.5867	putative 50S ribosomal protein L33 [Streptococcus thermophilus]	------	------	------	------	------	------
orf0368	4.202	2.07099	1.20393e-13	2.11648e-12	yes	up	ref_gene	mRNA	44.25	38.46	31.28	210.04	164.27	129.95	168.087	37.9967	CopY/TcrY family copper transport repressor [Streptococcus thermophilus]	GO:0045892;GO:0016757;GO:0003677	BP:negative regulation of transcription, DNA-templated;MF:transferase activity, transferring glycosyl groups;MF:DNA binding;	------	------	------	------
orf0409	0.284	-1.81353	1.22988e-13	2.14409e-12	yes	down	ref_gene	mRNA	1957.78	2342.3	2313.7	572.56	487.28	917.66	659.167	2204.59	MULTISPECIES: KH domain-containing protein [Streptococcus]	GO:0003723	MF:RNA binding;	K06960	------	------	------
orf0372	0.333	-1.58732	1.31692e-13	2.27685e-12	yes	down	ref_gene	mRNA	28.3	28.39	30.19	9.69	9.39	12.76	10.6133	28.96	amino acid ABC transporter permease [Streptococcus thermophilus]	GO:0006865;GO:0043190;GO:0022857	BP:amino acid transport;CC:ATP-binding cassett;MF:transmembrane transporter activity;	K02029	------	------	------
orf1637	0.342	-1.5478	1.43577e-13	2.44198e-12	yes	down	ref_gene	mRNA	64.17	80.46	68.8	21.79	27.18	31.31	26.76	71.1433	MULTISPECIES: urease accessory protein UreG [Lactobacillales]	GO:0006807;GO:0005737;GO:0016151;GO:0003924;GO:0005525	BP:nitrogen compound metabolic process;CC:cytoplasm;MF:nickel cation binding;MF:GTPase activity;MF:GTP binding;	K03189	ureG	------	------
orf0129	3.271	1.7098	1.47526e-13	2.48891e-12	yes	up	ref_gene	mRNA	750.14	567.62	452.07	1616.11	2394.99	2059.42	2023.51	589.943	ACT domain-containing protein [Streptococcus thermophilus]	------	------	K07166	------	------	------
orf1081	0.324	-1.62689	1.64433e-13	2.75195e-12	yes	down	ref_gene	mRNA	716.5	840.9	875.97	303.74	227.35	316.74	282.61	811.123	MULTISPECIES: cold-shock protein [Lactobacillales]	GO:0005737;GO:0003676	CC:cytoplasm;MF:nucleic acid binding;	K03704	cspA	------	------
orf1321	3.303	1.72399	1.73505e-13	2.88073e-12	yes	up	ref_gene	mRNA	622.05	498.42	468.97	2037.19	1957.4	1490.63	1828.41	529.813	DUF1827 family protein [Streptococcus thermophilus]	GO:0016853	MF:isomerase activity;	------	------	------	------
orf1768	0.196	-2.35464	3.33923e-13	5.45755e-12	yes	down	ref_gene	mRNA	23.91	25.19	29.93	3.86	3.68	9.94	5.82667	26.3433	MFS transporter [Streptococcus thermophilus]	------	------	------	------	------	------
orf1320	3.757	1.90946	4.19128e-13	6.74474e-12	yes	up	ref_gene	mRNA	159.95	128.54	128.83	588.72	703.77	394.17	562.22	139.107	NUDIX hydrolase [Streptococcus thermophilus]	GO:0016787	MF:hydrolase activity;	K03574	mutT	------	------
orf1981	8.113	3.02031	4.68304e-13	7.47856e-12	yes	up	ref_gene	mRNA	55.76	16.92	14.84	290.43	228.76	191.91	237.033	29.1733	MULTISPECIES: DUF2273 domain-containing protein [Streptococcus]	GO:0016021	CC:integral component of membrane;	------	------	------	------
orf1322	0.278	-1.84455	4.83472e-13	7.6623e-12	yes	down	ref_gene	mRNA	142.06	145.89	215.22	37.76	47.73	66.2	50.5633	167.723	NAD-dependent oxidoreductase [Streptococcus thermophilus]	------	------	------	------	------	------
orf0488	0.343	-1.54282	5.14263e-13	8.04752e-12	yes	down	ref_gene	mRNA	122.63	93.71	116.71	30.44	44.22	53.99	42.8833	111.017	alpha-L-Rha alpha-1,3-L-rhamnosyltransferase [Streptococcus thermophilus]	GO:0016740	MF:transferase activity;	K07272	rgpF	------	------
orf0309	4.22	2.07716	5.15472e-13	8.04752e-12	yes	up	ref_gene	mRNA	152.46	178.92	187.63	1049.34	733.31	561.03	781.227	173.003	MULTISPECIES: pyruvate formate lyase-activating protein [Firmicutes]	GO:0005737;GO:0016829;GO:0046872;GO:0051539;GO:0043365	CC:cytoplasm;MF:lyase activity;MF:metal ion binding;MF:4 iron, 4 sulfur cluster binding;MF:[formate-C-acetyltransferase]-activating enzyme activity;	K04069	pflA	------	------
orf1088	3.438	1.78138	5.43579e-13	8.36153e-12	yes	up	ref_gene	mRNA	99.37	78.14	78	241.64	446.3	284.32	324.087	85.17	DUF1003 domain-containing protein [Streptococcus thermophilus]	GO:0016021	CC:integral component of membrane;	------	------	------	------
orf0986	0.376	-1.41015	5.77108e-13	8.81248e-12	yes	down	ref_gene	mRNA	64.27	78.81	69.81	26.75	28.99	32.33	29.3567	70.9633	nucleoside phosphorylase [Streptococcus thermophilus]	GO:0009116;GO:0003824	BP:nucleoside metabolic process;MF:catalytic activity;	------	------	------	------
orf0586	2.736	1.45221	6.72286e-13	1.01181e-11	yes	up	ref_gene	mRNA	215.92	189.17	159.12	547.54	587.85	550.79	562.06	188.07	nitroreductase family protein [Streptococcus thermophilus]	GO:0034599;GO:0016657	BP:cellular response to oxidative stress;MF:oxidoreductase activity, acting on NA;	K07078	------	------	------
orf0519	3.199	1.67771	1.04957e-12	1.54627e-11	yes	up	ref_gene	mRNA	42.51	44.64	42.97	167.74	163.27	119.74	150.25	43.3733	HAD family hydrolase [Streptococcus thermophilus]	------	------	------	------	------	------
orf0455	0.307	-1.70163	1.20825e-12	1.74955e-11	yes	down	ref_gene	mRNA	1172.75	1499.81	1415.3	408.23	329.25	560.03	432.503	1362.62	hypothetical protein [Streptococcus thermophilus]	GO:0016740	MF:transferase activity;	------	------	------	------
orf1529	3.278	1.71284	1.21264e-12	1.74955e-11	yes	up	ref_gene	mRNA	270.38	241.02	177.28	797.24	796.86	652.57	748.89	229.56	PTS system fructose-specific IIA component [Streptococcus thermophilus]	GO:0009401;GO:0022877;GO:0103111	BP:phosphoenolpyruvate-dependent sugar phosphotransferase system;MF:protein-;MF:D-glucosamine PTS permease activity;	------	------	------	------
orf0053	3.38	1.75694	1.29043e-12	1.84902e-11	yes	up	ref_gene	mRNA	33.82	35.02	37.86	126.37	148.68	103.95	126.333	35.5667	hypothetical protein [Streptococcus thermophilus]	------	------	------	------	------	------
orf1608	0.292	-1.77462	1.55813e-12	2.21742e-11	yes	down	ref_gene	mRNA	38.81	24.75	27.17	7.01	10.21	12.66	9.96	30.2433	ABC transporter ATP-binding protein/permease [Streptococcus thermophilus]	GO:0016021;GO:0042626;GO:0005524	CC:integral component of membrane;MF:ATPase activity, coupled to transmembrane movement of substances;MF:ATP binding;	K06147	------	------	------
novel0055	0.313	-1.67721	1.8549e-12	2.62193e-11	yes	down	novel_gene	unknown	379.91	421.5	347.65	100.38	112.4	156.05	122.943	383.02	putative uncharacterized protein [Streptococcus thermophilus JIM 8232]	------	------	------	------	------	------
orf0022	0.324	-1.62735	2.08176e-12	2.92285e-11	yes	down	ref_gene	mRNA	1835.94	2301.17	2523.63	633.99	677.74	1104.59	805.44	2220.25	CHAP domain-containing protein [Streptococcus thermophilus]	------	------	K21471	cwlO	------	------
orf0454	0.335	-1.57855	2.22189e-12	3.07827e-11	yes	down	ref_gene	mRNA	201.61	217.89	228.39	60.72	69.67	113.54	81.31	215.963	GTPase ObgE [Streptococcus thermophilus]	GO:0042254;GO:0005737;GO:0000287;GO:0003924;GO:0005525	BP:ribosome biogenesis;CC:cytoplasm;MF:magnesium ion binding;MF:GTPase activity;MF:GTP binding;	K03979	obgE	------	------
orf1503	2.737	1.45262	2.26485e-12	3.11715e-11	yes	up	ref_gene	mRNA	351.14	341.1	363.93	956.14	1121.26	879.63	985.677	352.057	MarR family transcriptional regulator [Streptococcus thermophilus]	GO:0003700	MF:transcription factor activity, sequence-specific DNA binding;	------	------	------	------
orf1742	4.524	2.17759	2.30779e-12	3.15549e-11	yes	up	ref_gene	mRNA	23.17	20.53	26.48	135.76	125	71.15	110.637	23.3933	unknown protein [Streptococcus thermophilus CNRZ1066]	------	------	------	------	------	------
orf1906	0.304	-1.71624	2.63383e-12	3.55482e-11	yes	down	ref_gene	mRNA	3702.95	3228.3	3832.18	708.33	1225.67	1542.34	1158.78	3587.81	MULTISPECIES: translation initiation factor IF-1 [Streptococcus]	GO:0005737;GO:0003743;GO:0043022;GO:0019843	CC:cytoplasm;MF:translation initiation factor activity;MF:ribosome binding;MF:rRNA binding;	K02518	infA	------	------
orf2014	2.53	1.339	2.75037e-12	3.68832e-11	yes	up	ref_gene	mRNA	95.4	93.22	92.31	230.2	310.61	242.57	261.127	93.6433	YitT family protein [Streptococcus thermophilus]	GO:0016021;GO:0005886	CC:integral component of membrane;CC:plasma membrane;	------	------	------	------
orf2002	0.221	-2.17501	2.85622e-12	3.80587e-11	yes	down	ref_gene	mRNA	1320.52	1449.02	1901.05	180.42	407.46	578.64	388.84	1556.86	LysM peptidoglycan-binding domain-containing protein [Streptococcus thermophilus]	------	------	K01447	xlyAB	------	------
orf1377	0.154	-2.69852	2.89267e-12	3.83004e-11	yes	down	ref_gene	mRNA	42.07	37.1	12.78	4.19	4.86	6.74	5.26333	30.65	MULTISPECIES: ABC transporter permease [Streptococcus]	GO:0016021	CC:integral component of membrane;	K01992	------	------	------
orf0887	4.549	2.18545	2.91171e-12	3.831e-11	yes	up	ref_gene	mRNA	2.76	2.95	3.82	11.81	20.3	15.55	15.8867	3.17667	protein of unknown function [Streptococcus thermophilus]	GO:0009253;GO:0016998;GO:0003796	BP:peptidoglycan catabolic process;BP:cell wall macromolecule catabolic process;MF:lysozyme activity;	------	------	------	------
orf1531	3.148	1.65459	6.33155e-12	8.22708e-11	yes	up	ref_gene	mRNA	211.44	208.5	136.6	649.03	646.35	557.99	617.79	185.513	PTS fructose-specific enzyme IIABC components, truncated [Streptococcus thermophilus CNRZ1066]	GO:0009401;GO:0016021;GO:0103111;GO:0008982	BP:phosphoenolpyruvate-dependent sugar phosphotransferase system;CC:integral component of membrane;MF:D-glucosamine PTS permease activity;MF:protein-;	------	------	------	------
orf0089	2.328	1.21907	7.40495e-12	9.44583e-11	yes	up	ref_gene	mRNA	157.05	166.66	175.45	392.32	448.21	416.79	419.107	166.387	NYN domain-containing protein [Streptococcus thermophilus]	GO:0003677	MF:DNA binding;	K06962	------	------	------
orf1835	3.349	1.74354	1.00481e-11	1.2663e-10	yes	up	ref_gene	mRNA	14.65	12.39	13.35	52.34	50.69	41.22	48.0833	13.4633	conserved hypothetical protein, truncated [Streptococcus thermophilus LMG 18311]	GO:0016787	MF:hydrolase activity;	------	------	------	------
orf0131	2.752	1.46042	1.02362e-11	1.28228e-10	yes	up	ref_gene	mRNA	62.97	71.91	62.51	214.25	193.57	180.76	196.193	65.7967	phosphoglycerate mutase family protein [Streptococcus thermophilus]	------	------	------	------	------	------
orf1975	7.257	2.85946	1.03749e-11	1.28975e-10	yes	up	ref_gene	mRNA	7.66	1.97	4.96	40.24	38.96	31.41	36.87	4.86333	diacylglycerol kinase family lipid kinase [Streptococcus thermophilus]	------	------	------	------	------	------
orf0807	2.602	1.37984	1.52008e-11	1.83296e-10	yes	up	ref_gene	mRNA	242.89	285.33	287.61	667.41	925.62	704.7	765.91	271.943	8-oxo-dGTP diphosphatase [Streptococcus thermophilus]	GO:0006281;GO:0008413;GO:0035539	BP:DNA repair;MF:8-oxo-7,8-dihydroguanosine triphosphate pyrophosphatase activity;MF:8-oxo-7,8-dihydrodeoxyguanosine triphosphate pyrophosphatase activity;	K03574	mutT	------	------
orf0979	0.281	-1.83097	1.52454e-11	1.83296e-10	yes	down	ref_gene	mRNA	171.74	188.87	185.33	32.3	55.84	86.97	58.37	181.98	fibronectin-binding domain-containing protein [Streptococcus thermophilus]	GO:0072344;GO:0043023;GO:0000049	BP:rescue of stalled ribosome;MF:ribosomal large subunit binding;MF:tRNA binding;	------	------	------	------
orf1502	2.451	1.29328	1.56013e-11	1.86502e-10	yes	up	ref_gene	mRNA	397.24	425.17	339.54	836.99	1059.21	1060.03	985.41	387.317	MarR family transcriptional regulator [Streptococcus thermophilus]	GO:0003700	MF:transcription factor activity, sequence-specific DNA binding;	------	------	------	------
orf0307	0.303	-1.72324	1.61752e-11	1.91178e-10	yes	down	ref_gene	mRNA	270.18	308.88	334.4	74.92	81.38	155.58	103.96	304.487	hemolysin family protein [Streptococcus thermophilus]	GO:0016021;GO:0050660	CC:integral component of membrane;MF:flavin adenine dinucleotide binding;	K03699	tlyC	------	------
orf1335	0.292	-1.77558	1.66348e-11	1.95506e-10	yes	down	ref_gene	mRNA	67.4	74.02	97.59	26.88	20.17	27.12	24.7233	79.67	helix-hairpin-helix domain-containing protein [Streptococcus thermophilus]	GO:0000166	MF:nucleotide binding;	------	------	------	------
orf0197	0.298	-1.74754	2.13176e-11	2.4639e-10	yes	down	ref_gene	mRNA	471.73	533.45	478.15	109.01	136.35	250.14	165.167	494.443	DUF1129 domain-containing protein [Streptococcus thermophilus]	GO:0016021	CC:integral component of membrane;	------	------	------	------
orf0381	0.303	-1.72396	2.1821e-11	2.50821e-10	yes	down	ref_gene	mRNA	346.3	390.05	406.61	93.8	100.37	196.98	130.383	380.987	peptide chain release factor 3 [Streptococcus thermophilus]	GO:0006449;GO:0005737;GO:0005525;GO:0003924;GO:0016149	BP:regulation of translational termination;CC:cytoplasm;MF:GTP binding;MF:GTPase activity;MF:translation release factor activity, codon specific;	K02837	prfC	------	------
orf0742	2.945	1.55829	2.27924e-11	2.60555e-10	yes	up	ref_gene	mRNA	173.19	137.31	161.87	485.28	564.57	390.45	480.1	157.457	hypothetical protein [Streptococcus thermophilus]	------	------	------	------	------	------
orf1932	2.438	1.28571	2.76637e-11	3.14524e-10	yes	up	ref_gene	mRNA	134.34	157.72	125.48	332.76	387.71	371.82	364.097	139.18	MULTISPECIES: membrane protein [Lactobacillales]	GO:0016021	CC:integral component of membrane;	------	------	------	------
orf1754	0.412	-1.27817	2.90834e-11	3.28879e-10	yes	down	ref_gene	mRNA	579.95	706.33	694.6	259.35	279.69	371.68	303.573	660.293	Fe-S cluster assembly protein SufB [Streptococcus thermophilus]	GO:0016226	BP:iron-sulfur cluster assembly;	K09014	sufB	------	------
orf0311	3.081	1.62359	3.32414e-11	3.71877e-10	yes	up	ref_gene	mRNA	276.92	285.83	295.68	1162.06	901.85	775.66	946.523	286.143	protein of unknown function [Streptococcus thermophilus]	------	------	------	------	------	------
orf1049	0.331	-1.59663	3.82677e-11	4.23576e-10	yes	down	ref_gene	mRNA	116.75	133.55	140.5	31.6	45.5	67.88	48.3267	130.267	amino acid ABC transporter substrate-binding protein [Streptococcus thermophilus]	------	------	K02030	------	------	------
orf1376	0.388	-1.36673	4.98927e-11	5.43623e-10	yes	down	ref_gene	mRNA	758.76	867.22	827.48	326.11	285.97	440.67	350.917	817.82	rhodanese-related sulfurtransferase [Streptococcus thermophilus]	GO:0006400;GO:0016740;GO:0016705	BP:tRNA modification;MF:transferase activity;MF:oxidoreductase activity, acting on paired donors, with incorporation or reduction of molecular oxygen;	K07146	------	------	------
orf1616	2.395	1.25981	6.22106e-11	6.64003e-10	yes	up	ref_gene	mRNA	279.67	302.75	254.03	689.12	813.05	688.5	730.223	278.817	16S rRNA (guanin	GO:0005737;GO:0070043	CC:cytoplasm;MF:rRN;	K03501	gidB	------	------
orf1720	0.385	-1.37755	9.29208e-11	9.71951e-10	yes	down	ref_gene	mRNA	39.7	46.05	45.1	15.49	16.16	24.91	18.8533	43.6167	ABC transporter permease [Streptococcus thermophilus]	GO:0016021;GO:0005886;GO:0022857	CC:integral component of membrane;CC:plasma membrane;MF:transmembrane transporter activity;	K01989	------	------	------
orf1094	0.386	-1.37326	9.6405e-11	1.00338e-09	yes	down	ref_gene	mRNA	74.13	86.42	96.72	32.97	33.1	41.8	35.9567	85.7567	RidA family protein [Streptococcus thermophilus]	GO:0016787	MF:hydrolase activity;	------	------	------	------
orf1290	3.15	1.65548	1.02275e-10	1.0592e-09	yes	up	ref_gene	mRNA	43.18	59.3	54.3	147.21	205.54	162.43	171.727	52.26	hypothetical protein [Streptococcus thermophilus]	------	------	------	------	------	------
orf0062	2.358	1.23778	1.07494e-10	1.10777e-09	yes	up	ref_gene	mRNA	131.04	138.69	120.83	336.75	356.98	321.34	338.357	130.187	aminopeptidase [Streptococcus thermophilus]	GO:0004177;GO:0046872;GO:0008237	MF:aminopeptidase activity;MF:metal ion binding;MF:metallopeptidase activity;	K19689	ampS	------	------
orf0817	0.305	-1.71347	1.1523e-10	1.18167e-09	yes	down	ref_gene	mRNA	1163.89	1175.94	1108.49	226.38	367.52	585	392.967	1149.44	translation initiation factor IF-3 [Streptococcus thermophilus]	GO:0005737;GO:0003743	CC:cytoplasm;MF:translation initiation factor activity;	K02520	infC	------	------
orf1617	2.145	1.10112	1.41281e-10	1.43476e-09	yes	up	ref_gene	mRNA	139.36	149.65	139.59	306.18	367.75	345.9	339.943	142.867	K+ transporter (Trk), membrane-spanning protein [Streptococcus thermophilus]	GO:0016021;GO:0008324	CC:integral component of membrane;MF:cation transmembrane transporter activity;	K03498	trkH	------	------
orf0862	0.394	-1.34273	1.81929e-10	1.80377e-09	yes	down	ref_gene	mRNA	144.73	168.97	163.95	59.29	59.2	91.34	69.9433	159.217	AI-2E family transporter [Streptococcus thermophilus]	GO:0016021	CC:integral component of membrane;	------	------	------	------
orf0168	0.436	-1.19773	1.83661e-10	1.81235e-09	yes	down	ref_gene	mRNA	3611.14	3363.97	4414.03	1527.88	1764.4	2063.8	1785.36	3796.38	MerR family transcriptional regulator [Streptococcus thermophilus]	GO:0006355;GO:0003677	BP:regulation of transcription, DNA-templated;MF:DNA binding;	K03713	glnR	------	------
orf1160	0.333	-1.58568	1.98561e-10	1.94108e-09	yes	down	ref_gene	mRNA	146.42	172.64	154.36	35.93	59.13	80.85	58.6367	157.807	hypothetical protein, RAS-related protein [Streptococcus thermophilus LMG 18311]	------	------	------	------	------	------
orf0482	0.422	-1.24481	2.05152e-10	1.98694e-09	yes	down	ref_gene	mRNA	179.64	135.49	164.26	60.99	74.05	88.6	74.5467	159.797	glycosyltransferase family 2 protein [Streptococcus thermophilus]	GO:0016740	MF:transferase activity;	------	------	------	------
orf1770	3.459	1.79031	2.25124e-10	2.14979e-09	yes	up	ref_gene	mRNA	518.27	580.45	513.13	2582.21	2000.97	1375.71	1986.3	537.283	peptide deformylase [Streptococcus thermophilus]	GO:0006412;GO:0046872;GO:0042586	BP:translation;MF:metal ion binding;MF:peptide deformylase activity;	K01462	def	------	------
orf1588	0.401	-1.31693	2.26077e-10	2.14979e-09	yes	down	ref_gene	mRNA	229.09	195.14	226.86	71.57	94.38	129.1	98.35	217.03	translation initiation factor IF-2 [Streptococcus thermophilus]	GO:0005737;GO:0003743;GO:0003924;GO:0005525	CC:cytoplasm;MF:translation initiation factor activity;MF:GTPase activity;MF:GTP binding;	K02519	infB	------	------
orf1032	0.389	-1.36294	2.66216e-10	2.50867e-09	yes	down	ref_gene	mRNA	478.86	528.1	626.95	190.21	203.58	307.99	233.927	544.637	XRE family transcriptional regulator [Streptococcus thermophilus]	GO:0003677	MF:DNA binding;	K01356	lexA	------	------
orf0803	2.841	1.5064	2.87335e-10	2.68351e-09	yes	up	ref_gene	mRNA	15.45	16.66	13.31	51.54	49.76	39.65	46.9833	15.14	tRNA epoxyqueuosine(34) reductase QueG [Streptococcus thermophilus]	------	------	K18979	queG	------	------
orf1561	0.465	-1.10602	2.98794e-10	2.77812e-09	yes	down	ref_gene	mRNA	366.1	392.89	355.81	177.54	204.21	191.91	191.22	371.6	ribosome-associated translation inhibitor RaiA [Streptococcus thermophilus]	GO:0006417;GO:0044238;GO:0005840;GO:0005737	BP:regulation of translation;BP:primary metabolic process;CC:ribosome;CC:cytoplasm;	K05808	yhbH	------	------
orf1694	2.169	1.11698	3.52052e-10	3.24446e-09	yes	up	ref_gene	mRNA	442.71	433.7	393.14	966.25	955.88	1035.3	985.81	423.183	DUF805 domain-containing protein [Streptococcus thermophilus]	GO:0016021	CC:integral component of membrane;	------	------	------	------
orf0373	0.379	-1.39798	3.55934e-10	3.26585e-09	yes	down	ref_gene	mRNA	29.82	29.52	32.05	12.44	10.95	14.44	12.61	30.4633	polar amino acid ABC uptake transporter membrane-spanning protein [Streptococcus thermophilus LMG 18311]	GO:0006865;GO:0043190;GO:0022857	BP:amino acid transport;CC:ATP-binding cassett;MF:transmembrane transporter activity;	K02029	------	------	------
orf1534	2.846	1.50893	3.78032e-10	3.45346e-09	yes	up	ref_gene	mRNA	3.02	2.23	2.65	7.39	9.85	7.73	8.32333	2.63333	IS1167, transposase, ISL3 family, truncated [Streptococcus thermophilus CNRZ1066]	------	------	------	------	------	------
orf1243	0.409	-1.29053	3.91622e-10	3.56206e-09	yes	down	ref_gene	mRNA	2852.92	3215.73	2448.75	1283.86	1155.24	1411.12	1283.41	2839.13	manganese transport protein, NRAMP family [Streptococcus thermophilus CNRZ1066]	GO:0016021;GO:0005886;GO:0046873;GO:0046872;GO:0015293	CC:integral component of membrane;CC:plasma membrane;MF:metal ion transmembrane transporter activity;MF:metal ion binding;MF:symporter activity;	K03322	mntH	------	------
orf1660	2.426	1.27848	4.04651e-10	3.65006e-09	yes	up	ref_gene	mRNA	206.54	198.75	253.57	427.05	632.95	719.54	593.18	219.62	23S rRNA pseudouridine 2633 (=2605 standard) pseudouridine synthase [Streptococcus thermophilus]	GO:0001522;GO:0003723;GO:0009982	BP:pseudouridine synthesis;MF:RNA binding;MF:pseudouridine synthase activity;	K06178	rluB	------	------
orf1336	0.309	-1.69466	4.04787e-10	3.65006e-09	yes	down	ref_gene	mRNA	117.26	118.91	166.67	30.97	52.49	48.37	43.9433	134.28	DUF1912 family protein [Streptococcus thermophilus]	------	------	------	------	------	------
orf1790	0.466	-1.10083	4.49119e-10	3.98118e-09	yes	down	ref_gene	mRNA	588.03	591.49	666.22	251.1	353.44	355.4	319.98	615.247	trigger factor [Streptococcus thermophilus]	GO:0006457;GO:0051301;GO:0015031;GO:0007049;GO:0005737;GO:0003755	BP:protein folding;BP:cell division;BP:protein transport;BP:cell cycle;CC:cytoplasm;MF:peptidyl-prolyl cis-trans isomerase activity;	K03545	tig	------	------
orf1863	3.23	1.69165	4.97411e-10	4.39065e-09	yes	up	ref_gene	mRNA	900.8	862.13	762.46	3742.82	2612.59	2150.68	2835.36	841.797	DUF1033 family protein [Streptococcus thermophilus]	------	------	------	------	------	------
orf0996	2.786	1.4781	6.00471e-10	5.17193e-09	yes	up	ref_gene	mRNA	27.87	30.55	29.29	93.36	100.19	70.05	87.8667	29.2367	TetR/AcrR family transcriptional regulator [Streptococcus thermophilus]	GO:0003677	MF:DNA binding;	------	------	------	------
orf1818	2.777	1.47338	6.00754e-10	5.17193e-09	yes	up	ref_gene	mRNA	71.8	59.7	51.09	173.81	164.3	182.47	173.527	60.8633	hypothetical protein X839_09110 [Streptococcus thermophilus MTH17CL396]	------	------	------	------	------	------
orf0607	3.519	1.81514	6.14241e-10	5.26636e-09	yes	up	ref_gene	mRNA	3.51	3.1	2.93	12.02	13.96	10.72	12.2333	3.18	ISSth1, transposase (orf1), IS3 family [Streptococcus thermophilus LMG 18311]	GO:0006313;GO:0043565;GO:0004803	BP:transposition, DNA-mediated;MF:sequence-specific DNA binding;MF:transposase activity;	K07483	------	------	------
orf1471	5.351	2.4197	6.39166e-10	5.45769e-09	yes	up	ref_gene	mRNA	143.98	109.45	102.24	931.19	650.28	276.4	619.29	118.557	YSIRK-type signal peptide-containing protein [Streptococcus thermophilus]	------	------	------	------	------	------
orf1957	2.313	1.20982	6.8774e-10	5.81728e-09	yes	up	ref_gene	mRNA	470.8	458.43	509.46	893.39	1443.43	1307.23	1214.68	479.563	Holliday junction resolvase RuvX [Streptococcus thermophilus]	GO:0000967;GO:0005737;GO:0004518	BP:rRNA 5'-end processing;CC:cytoplasm;MF:nuclease activity;	K07447	ruvX	------	------
orf0760	2.51	1.32796	6.8962e-10	5.81728e-09	yes	up	ref_gene	mRNA	24.21	20.7	20.97	62.25	65.09	53.57	60.3033	21.96	ABC transporter substrate-binding protein [Streptococcus thermophilus]	------	------	K01989	------	------	------
orf0043	2.538	1.3437	7.39868e-10	6.21608e-09	yes	up	ref_gene	mRNA	175.19	147.44	185.35	376.12	499.93	447.6	441.217	169.327	phosphoribosylaminoimidazole carboxylase [Streptococcus thermophilus]	------	------	------	------	------	------
orf1773	3.423	1.77517	9.19535e-10	7.54379e-09	yes	up	ref_gene	mRNA	4.51	4.12	3.91	14.13	20.27	12.54	15.6467	4.18	hypothetical protein [Streptococcus thermophilus]	GO:0016787	MF:hydrolase activity;	------	------	------	------
orf0123	2.786	1.47825	1.16437e-09	9.5151e-09	yes	up	ref_gene	mRNA	17.01	14.85	17.38	49.54	56.02	41.85	49.1367	16.4133	cell wall binding domain protein, truncated [Streptococcus thermophilus CNRZ1066]	------	------	------	------	------	------
orf2001	0.268	-1.89832	1.22581e-09	9.93955e-09	yes	down	ref_gene	mRNA	47.56	46.05	64.77	8.83	13.32	25.64	15.93	52.7933	hypothetical protein [Streptococcus thermophilus]	------	------	------	------	------	------
orf0302	2.214	1.14688	1.35589e-09	1.09097e-08	yes	up	ref_gene	mRNA	225.48	242.53	244.86	594.78	578.88	554.13	575.93	237.623	TIGR01212 family radical SAM protein [Streptococcus thermophilus]	GO:0003824;GO:0046872;GO:0051539	MF:catalytic activity;MF:metal ion binding;MF:4 iron, 4 sulfur cluster binding;	K07139	------	------	------
orf0697	2.035	1.02479	1.48341e-09	1.17996e-08	yes	up	ref_gene	mRNA	205.45	206.56	199.84	391.35	510.46	480.33	460.713	203.95	hypothetical protein [Streptococcus thermophilus]	------	------	------	------	------	------
orf0649	0.388	-1.36691	1.63155e-09	1.27835e-08	yes	down	ref_gene	mRNA	85.56	94.27	81.33	28.09	33.64	49.97	37.2333	87.0533	phosphinothricin acetyltransferase, putative [Streptococcus thermophilus CNRZ1066]	GO:0008080	MF:N-acetyltransferase activity;	------	------	------	------
orf0489	0.455	-1.13658	1.67276e-09	1.30575e-08	yes	down	ref_gene	mRNA	111.04	94.38	117.05	42.13	57.93	64.09	54.7167	107.49	DUF2142 domain-containing protein [Streptococcus thermophilus]	GO:0016021	CC:integral component of membrane;	------	------	------	------
orf0348	2.939	1.55528	1.82216e-09	1.41184e-08	yes	up	ref_gene	mRNA	586.9	594.95	506.78	2122.81	1864.52	1304.18	1763.84	562.877	DUF536 domain-containing protein [Streptococcus thermophilus]	GO:0003677	MF:DNA binding;	------	------	------	------
orf0927	0.414	-1.27141	2.08435e-09	1.59724e-08	yes	down	ref_gene	mRNA	329.93	338.22	303.12	107	144.73	196.68	149.47	323.757	phosphate uptake regulatory protein [Streptococcus thermophilus LMG 18311]	GO:0006817;GO:0030643;GO:0045936;GO:0005737	BP:phosphate ion transport;BP:cellular phosphate ion homeostasis;BP:negative regulation of phosphate metabolic process;CC:cytoplasm;	K02039	phoU	------	------
orf1632	0.322	-1.63295	2.86446e-09	2.18703e-08	yes	down	ref_gene	mRNA	11.39	7.84	10.42	3.34	3.63	3.48	3.48333	9.88333	amino acid ABC transporter substrate-binding protein [Streptococcus thermophilus]	------	------	K02030	------	------	------
orf0869	2.21	1.14382	3.5711e-09	2.69702e-08	yes	up	ref_gene	mRNA	59.1	59.54	52.8	126.33	151.52	132.61	136.82	57.1467	GDSL-type esterase/lipase family protein [Streptococcus thermophilus]	------	------	------	------	------	------
orf0400	0.327	-1.61172	3.72872e-09	2.78589e-08	yes	down	ref_gene	mRNA	48.03	48.76	67.76	22.04	14.39	21.29	19.24	54.85	QueT transporter family protein [Streptococcus thermophilus]	GO:0016021	CC:integral component of membrane;	------	------	------	------
orf1787	2.497	1.32006	3.95157e-09	2.93145e-08	yes	up	ref_gene	mRNA	50.76	54.36	42.79	129.38	156.11	115.5	133.663	49.3033	DUF3013 family protein [Streptococcus thermophilus]	------	------	------	------	------	------
orf0256	2.206	1.14168	4.29801e-09	3.15489e-08	yes	up	ref_gene	mRNA	39.25	44.7	41.58	102.22	102.07	98.94	101.077	41.8433	5'-nucleotidase [Streptococcus thermophilus]	------	------	------	------	------	------
orf1509	0.386	-1.37219	4.42562e-09	3.2372e-08	yes	down	ref_gene	mRNA	89.44	101.34	124.53	33.97	40.1	63.03	45.7	105.103	ABC-F family ATP-binding cassette domain-containing protein [Streptococcus thermophilus]	GO:0005524;GO:0003677	MF:ATP binding;MF:DNA binding;	K15738	uup	------	------
orf1287	2.119	1.08362	4.62864e-09	3.3739e-08	yes	up	ref_gene	mRNA	29.91	30.74	26.38	64.12	72.38	68.59	68.3633	29.01	YueI family protein [Streptococcus thermophilus]	------	------	------	------	------	------
orf1051	0.446	-1.16387	4.78726e-09	3.47741e-08	yes	down	ref_gene	mRNA	72.04	78.42	85.25	31.62	36.48	48.52	38.8733	78.57	amino acid ABC transporter permease [Streptococcus thermophilus]	GO:0006865;GO:0043190;GO:0022857	BP:amino acid transport;CC:ATP-binding cassett;MF:transmembrane transporter activity;	K02029	------	------	------
orf1819	2.284	1.19136	5.81011e-09	4.2058e-08	yes	up	ref_gene	mRNA	73.64	72.01	68.18	194.04	169.11	171.77	178.307	71.2767	DNA repair protein RadA [Streptococcus thermophilus]	GO:0000725;GO:0008094;GO:0046872;GO:0003684;GO:0005524	BP:recombinational repair;MF:DNA-dependent ATPase activity;MF:metal ion binding;MF:damaged DNA binding;MF:ATP binding;	K04485	radA	------	------
orf1967	0.428	-1.22399	5.8559e-09	4.22432e-08	yes	down	ref_gene	mRNA	297.72	314.15	341.56	113.09	137.8	197.45	149.447	317.81	hypothetical protein [Streptococcus thermophilus]	------	------	------	------	------	------
orf0546	0.422	-1.24323	6.3824e-09	4.57259e-08	yes	down	ref_gene	mRNA	430.25	288.89	357.66	129.8	173.98	204.48	169.42	358.933	LacI family DNA-binding transcriptional regulator [Streptococcus thermophilus]	GO:0006012;GO:0006355;GO:0003677	BP:galactose metabolic process;BP:regulation of transcription, DNA-templated;MF:DNA binding;	K02529	lacI	------	------
orf0667	0.352	-1.50474	7.16432e-09	5.11527e-08	yes	down	ref_gene	mRNA	99.22	101.52	87.56	26.19	31.17	57.84	38.4	96.1	ATP-binding cassette domain-containing protein [Streptococcus thermophilus]	------	------	------	------	------	------
orf0130	2.2	1.13724	7.87978e-09	5.60697e-08	yes	up	ref_gene	mRNA	141.59	128.61	139.71	342.24	347.68	300.13	330.017	136.637	conserved hypothetical protein [Streptococcus thermophilus LMG 18311]	------	------	K09157	------	------	------
novel0069	2.231	1.15759	8.76353e-09	6.21468e-08	yes	up	novel_gene	unknown	297.8	289.43	248.95	500.64	722.58	826.21	683.143	278.727	hypothetical protein STH8232_0375 [Streptococcus thermophilus JIM 8232]	GO:0016021	CC:integral component of membrane;	------	------	------	------
orf0084	0.34	-1.55702	9.03876e-09	6.3882e-08	yes	down	ref_gene	mRNA	140.68	183.7	177.58	38.5	58.38	89.99	62.29	167.32	Mini-ribonuclease 3 [Streptococcus thermophilus]	GO:0006364;GO:0005737;GO:0004525;GO:0019843	BP:rRNA processing;CC:cytoplasm;MF:ribonuclease III activity;MF:rRNA binding;	K11145	------	------	------
orf1435	2.137	1.09544	9.35426e-09	6.58893e-08	yes	up	ref_gene	mRNA	76.81	93.42	84.55	165.03	228.83	207.53	200.463	84.9267	signal peptidase II [Streptococcus thermophilus]	------	------	------	------	------	------
orf1001	3.172	1.66536	9.83234e-09	6.90243e-08	yes	up	ref_gene	mRNA	3.2	3.66	2.78	8.32	13.72	11.86	11.3	3.21333	IS1193, transposase, ISL3 family, truncated [Streptococcus thermophilus CNRZ1066]	------	------	K07485	------	------	------
orf0855	0.431	-1.21305	1.02279e-08	7.15611e-08	yes	down	ref_gene	mRNA	75.3	51.6	73.67	27.31	31.17	37.73	32.07	66.8567	lipopolysaccharide biosynthesis protein [Streptococcus thermophilus]	GO:0016021;GO:0005886	CC:integral component of membrane;CC:plasma membrane;	------	------	------	------
orf1250	2.12	1.08423	1.07111e-08	7.46921e-08	yes	up	ref_gene	mRNA	499.34	522.03	453.65	1044.88	1262.35	1053.52	1120.25	491.673	YtxH domain-containing protein [Streptococcus thermophilus]	------	------	------	------	------	------
orf1324	0.32	-1.64381	1.07989e-08	7.50543e-08	yes	down	ref_gene	mRNA	85.6	112.76	144.6	25.31	43.33	49.9	39.5133	114.32	oxidoreductase, truncated [Streptococcus thermophilus CNRZ1066]	GO:0000166	MF:nucleotide binding;	------	------	------	------
novel0051	0.386	-1.37359	1.09634e-08	7.59453e-08	yes	down	novel_gene	unknown	538.12	536.15	395.86	225.46	164.07	190.37	193.3	490.043	XRE family transcriptional regulator [Streptococcus thermophilus]	GO:0003677	MF:DNA binding;	------	------	------	------
orf1530	2.828	1.49977	1.10573e-08	7.63429e-08	yes	up	ref_gene	mRNA	288.99	286.87	188.02	746.54	844	574	721.513	254.627	PTS fructose-specific enzyme IIABC components, truncated [Streptococcus thermophilus CNRZ1066]	------	------	------	------	------	------
orf1596	0.41	-1.28548	1.35206e-08	9.21341e-08	yes	down	ref_gene	mRNA	66.08	70.56	83.67	36.18	26.67	36.28	33.0433	73.4367	NCS2 family permease [Streptococcus thermophilus]	GO:0016021;GO:0005886;GO:0015205	CC:integral component of membrane;CC:plasma membrane;MF:nucleobase transmembrane transporter activity;	K06901	pbuG	------	------
orf0770	0.485	-1.04382	1.75428e-08	1.16877e-07	yes	down	ref_gene	mRNA	54.75	56.56	52.23	27.59	27.36	32.87	29.2733	54.5133	voltage-gated chloride channel family protein [Streptococcus thermophilus]	GO:0006821;GO:0016021;GO:0005247	BP:chloride transport;CC:integral component of membrane;MF:voltage-gated chloride channel activity;	------	------	------	------
orf0272	2.942	1.55696	1.8004e-08	1.19569e-07	yes	up	ref_gene	mRNA	15.34	20.11	22.89	69.17	60.88	51.93	60.66	19.4467	MULTISPECIES: Blp family class II bacteriocin [Streptococcus]	GO:0042742	BP:defense response to bacterium;	------	------	------	------
orf1470	4.085	2.0303	1.89232e-08	1.24996e-07	yes	up	ref_gene	mRNA	40.06	34.26	28.35	218.53	148.23	76.87	147.877	34.2233	cell wall protein precursor, similar to choline binding protein, truncated [Streptococcus thermophilus LMG 18311]	------	------	------	------	------	------
orf1970	3.132	1.64727	2.13886e-08	1.40707e-07	yes	up	ref_gene	mRNA	10.41	8.35	7.21	20.99	33.11	34.02	29.3733	8.65667	MULTISPECIES: vitamin B12 independent methionine synthase [Streptococcus]	GO:0009086;GO:0032259;GO:0003871;GO:0008270	BP:methionine biosynthetic process;BP:methylation;MF:5-methyltetrahydropteroyltriglutamate-homocysteine S-methyltransferase activity;MF:zinc ion binding;	------	------	------	------
orf1581	4.003	2.00105	2.28871e-08	1.49625e-07	yes	up	ref_gene	mRNA	2.91	3.04	3.82	16.1	13.97	11.62	13.8967	3.25667	Cation-transporting ATPase, E1-E2 family [Streptococcus thermophilus]	------	------	------	------	------	------
orf1933	2.48	1.31024	2.36493e-08	1.54126e-07	yes	up	ref_gene	mRNA	163.94	172.18	146.92	489.27	440.33	351.91	427.17	161.013	low molecular weight phosphotyrosine protein phosphatase [Streptococcus thermophilus]	GO:0004725	MF:protein tyrosine phosphatase activity;	K25307	wzb	------	------
orf1488	3.706	1.89005	2.81183e-08	1.81554e-07	yes	up	ref_gene	mRNA	2.07	1.06	1.32	5.33	7.62	5.44	6.13	1.48333	transposase [Streptococcus thermophilus]	------	------	K07485	------	------	------
orf1624	0.389	-1.36229	3.22976e-08	2.07897e-07	yes	down	ref_gene	mRNA	62.59	82.89	67.93	35.52	28.07	26.84	30.1433	71.1367	serine/threonine transporter SstT [Streptococcus thermophilus]	------	------	K07862	sstT	------	------
orf1193	2.094	1.06642	3.43492e-08	2.19751e-07	yes	up	ref_gene	mRNA	1563.17	1569.03	1630.93	3201.45	4336.36	3288.86	3608.89	1587.71	DNA starvation/stationary phase protection protein [Streptococcus thermophilus]	GO:0008199;GO:0016722	MF:ferric iron binding;MF:oxidoreductase activity, oxidizing metal ions;	K04047	dps	------	------
orf0801	2.6	1.37873	3.7762e-08	2.39388e-07	yes	up	ref_gene	mRNA	81.69	76.28	80.2	252.2	252.42	163.59	222.737	79.39	NADPH-dependent oxidoreductase [Streptococcus thermophilus]	GO:0016491	MF:oxidoreductase activity;	------	------	------	------
orf0102	2.483	1.31221	3.7891e-08	2.3948e-07	yes	up	ref_gene	mRNA	24.94	13.89	18.87	47.77	55.17	55.94	52.96	19.2333	type I restriction-modification system subunit M [Streptococcus thermophilus]	GO:0009307;GO:0008170;GO:0009007;GO:0003677	BP:DNA restriction-modification system;MF:N-methyltransferase activity;MF:site-specific DNA-methyltransferas;MF:DNA binding;	K03427	hsdM	------	------
orf0183	0.457	-1.13126	3.82742e-08	2.41173e-07	yes	down	ref_gene	mRNA	65.04	69.66	68.03	28.75	29.69	45.47	34.6367	67.5767	CvpA family protein [Streptococcus thermophilus]	GO:0009403;GO:0016021	BP:toxin biosynthetic process;CC:integral component of membrane;	------	------	------	------
orf0610	0.432	-1.21117	4.2176e-08	2.64168e-07	yes	down	ref_gene	mRNA	54.44	63.05	48.53	22.8	29.74	25.67	26.07	55.34	nucleobase:cation symporter for xanthine, truncated [Streptococcus thermophilus CNRZ1066]	------	------	------	------	------	------
orf1629	0.408	-1.2927	4.44195e-08	2.7739e-07	yes	down	ref_gene	mRNA	19.18	20.38	23.43	6.47	9.48	13.06	9.67	20.9967	MFS transporter [Streptococcus thermophilus]	GO:0016021;GO:0005886;GO:0022857	CC:integral component of membrane;CC:plasma membrane;MF:transmembrane transporter activity;	K08217	mef	------	------
orf0724	0.337	-1.57016	4.5415e-08	2.82762e-07	yes	down	ref_gene	mRNA	170.76	162.99	156.76	36.7	50.27	99.22	62.0633	163.503	SDR family oxidoreductase [Streptococcus thermophilus]	GO:0016491	MF:oxidoreductase activity;	K07124	------	------	------
orf0625	3.389	1.76086	4.66177e-08	2.89389e-07	yes	up	ref_gene	mRNA	4.06	4.09	4.09	16.2	13.53	14.64	14.79	4.08	ATP-binding cassette domain-containing protein [Streptococcus thermophilus]	------	------	K01990	------	------	------
orf0567	0.254	-1.97712	4.68542e-08	2.89997e-07	yes	down	ref_gene	mRNA	244.43	266.84	251	43.65	38.04	121.73	67.8067	254.09	MULTISPECIES: hypothetical protein [Lactobacillales]	------	------	------	------	------	------
orf0606	0.463	-1.10987	5.53836e-08	3.35833e-07	yes	down	ref_gene	mRNA	50.36	59.11	46.43	26.01	24.9	29.02	26.6433	51.9667	MATE family efflux transporter [Streptococcus thermophilus]	GO:0016020;GO:0016021;GO:0015297;GO:0042910	CC:membrane;CC:integral component of membrane;MF:antiporter activity;MF:xenobiotic transporter activity;	K03327	norM	------	------
orf0452	0.291	-1.78245	5.61575e-08	3.38563e-07	yes	down	ref_gene	mRNA	12.06	16.25	12.82	3.18	3.15	7.02	4.45	13.71	rRNA pseudouridine synthase [Streptococcus thermophilus]	GO:0001522;GO:0003723;GO:0009982	BP:pseudouridine synthesis;MF:RNA binding;MF:pseudouridine synthase activity;	K06183	rsuA	------	------
orf2015	2.192	1.13256	5.76932e-08	3.46822e-07	yes	up	ref_gene	mRNA	180.46	172.64	177.33	451.87	457.81	366.53	425.403	176.81	ATP-binding cassette domain-containing protein [Streptococcus thermophilus]	GO:0042626;GO:0005524	MF:ATPase activity, coupled to transmembrane movement of substances;MF:ATP binding;	------	------	------	------
orf0696	2.173	1.11938	6.0358e-08	3.60768e-07	yes	up	ref_gene	mRNA	246.1	239.45	228	583.25	619.06	488.19	563.5	237.85	diadenylate cyclase CdaA [Streptococcus thermophilus]	GO:0019932;GO:0006171;GO:0016021;GO:0005886;GO:0016779;GO:0004016;GO:0005524	BP:second-messenger-mediated signaling;BP:cAMP biosynthetic process;CC:integral component of membrane;CC:plasma membrane;MF:nucleotidyltransferase activity;MF:adenylate cyclase activity;MF:ATP binding;	K18672	dacA	------	------
orf1052	0.47	-1.08847	6.30556e-08	3.75819e-07	yes	down	ref_gene	mRNA	709.7	849	967.76	391.74	403.98	465.26	420.327	842.153	alkylphosphonate utilization protein [Streptococcus thermophilus]	------	------	K06193	phnA	------	------
novel0061	0.249	-2.00767	6.69909e-08	3.9589e-07	yes	down	novel_gene	unknown	2303.38	2060.16	2043.46	640.51	563.2	228.63	477.447	2135.67	hypothetical protein Q616_SPPC00750G0001, partial [Streptococcus parasanguinis DORA_23_24]	------	------	------	------	------	------
orf1824	2.689	1.42717	6.85312e-08	4.03851e-07	yes	up	ref_gene	mRNA	47.78	44.54	35.19	126.4	155.12	90.92	124.147	42.5033	oxidoreductase, putative, truncated [Streptococcus thermophilus LMG 18311]	------	------	------	------	------	------
orf1087	2.287	1.19359	7.60375e-08	4.45575e-07	yes	up	ref_gene	mRNA	69.66	59.55	57.2	119.65	203.2	149.99	157.613	62.1367	RNase adapter RapZ [Streptococcus thermophilus]	GO:0005524;GO:0005525	MF:ATP binding;MF:GTP binding;	K06958	rapZ	------	------
orf0490	0.261	-1.938	8.38403e-08	4.89927e-07	yes	down	ref_gene	mRNA	13.1	16.05	17.16	2.7	2.98	7.88	4.52	15.4367	DNA repair protein RadC [Streptococcus thermophilus]	GO:0046872;GO:0008237	MF:metal ion binding;MF:metallopeptidase activity;	K03630	radC	------	------
orf1289	2.242	1.16454	8.65764e-08	5.03105e-07	yes	up	ref_gene	mRNA	45.46	48.86	41.91	95.53	140.4	100.02	111.983	45.41	MmcQ/YjbR family DNA-binding protein [Streptococcus thermophilus]	------	------	------	------	------	------
novel0056	0.253	-1.98094	8.7535e-08	5.07267e-07	yes	down	novel_gene	unknown	171.01	202.4	272.21	30.64	40.83	105.33	58.9333	215.207	Amino acid permease [Streptococcus salivarius K12]	GO:0006865;GO:0055085;GO:0016021	BP:amino acid transport;BP:transmembrane transport;CC:integral component of membrane;	K03293	------	------	------
orf1566	3.392	1.76219	9.10998e-08	5.25016e-07	yes	up	ref_gene	mRNA	132.01	148.8	134.09	684.67	475	277.52	479.063	138.3	acetoin utilization protein [Streptococcus thermophilus]	------	------	K04767	acuB	------	------
orf0485	0.472	-1.08317	9.15139e-08	5.25631e-07	yes	down	ref_gene	mRNA	178.87	169.91	201.29	80.8	83.37	122.96	95.71	183.357	ABC transporter permease [Streptococcus thermophilus]	GO:0055085;GO:0043190;GO:0016740	BP:transmembrane transport;CC:ATP-binding cassett;MF:transferase activity;	K01992	------	------	------
orf1236	2.403	1.2651	9.18897e-08	5.25631e-07	yes	up	ref_gene	mRNA	27.64	22.3	20.24	66.66	63.85	53.6	61.37	23.3933	hypothetical protein [Streptococcus thermophilus]	------	------	------	------	------	------
orf1794	2.405	1.26575	9.19602e-08	5.25631e-07	yes	up	ref_gene	mRNA	250.31	239.25	195.3	686.94	602.45	513.43	600.94	228.287	cyclopropane-fatty-acyl-phospholipid synthase [Streptococcus thermophilus CNRZ1066]	GO:0008610	BP:lipid biosynthetic process;	K00574	cfa	------	------
orf0800	0.462	-1.11556	1.01011e-07	5.75789e-07	yes	down	ref_gene	mRNA	307.33	325.89	358.72	165	136.05	207.68	169.577	330.647	cation-translocating P-type ATPase [Streptococcus thermophilus]	------	------	K01537	------	------	------
orf1668	2.318	1.21286	1.1873e-07	6.69495e-07	yes	up	ref_gene	mRNA	1793.81	2277.7	2177.61	5515.05	5279.27	4220.04	5004.79	2083.04	YneF family protein [Streptococcus thermophilus]	GO:0016021	CC:integral component of membrane;	K09976	------	------	------
orf1526	2.564	1.3583	1.41802e-07	7.9318e-07	yes	up	ref_gene	mRNA	183.3	212.25	133.78	556.8	425.5	434.24	472.18	176.443	PTS fructose-specific enzyme IIABC components, truncated [Streptococcus thermophilus CNRZ1066]	GO:0009401;GO:0016021;GO:0005886	BP:phosphoenolpyruvate-dependent sugar phosphotransferase system;CC:integral component of membrane;CC:plasma membrane;	------	------	------	------
orf1366	2.55	1.35028	1.59632e-07	8.88166e-07	yes	up	ref_gene	mRNA	800.55	925.32	890.53	3052.31	2202.99	1964.78	2406.69	872.133	FAD-containing oxidoreductase [Streptococcus thermophilus]	GO:0045454;GO:0050660;GO:0016491	BP:cell redox homeostasis;MF:flavin adenine dinucleotide binding;MF:oxidoreductase activity;	K21739	rclA	------	------
orf1674	2.008	1.00595	1.80891e-07	9.95998e-07	yes	up	ref_gene	mRNA	740.39	827.3	726.86	1721.4	1581.75	1653.82	1652.32	764.85	HD domain-containing protein [Streptococcus thermophilus]	GO:0016787	MF:hydrolase activity;	K06950	------	------	------
orf1998	0.443	-1.17352	1.80917e-07	9.95998e-07	yes	down	ref_gene	mRNA	114.45	110.68	100.35	36.55	53.82	73.11	54.4933	108.493	tRNA uridine-5-carboxymethylaminomethyl(34) synthesis enzyme MnmG [Streptococcus thermophilus]	GO:0002098;GO:0005737;GO:0050660	BP:tRNA wobble uridine modification;CC:cytoplasm;MF:flavin adenine dinucleotide binding;	K03495	gidA	------	------
novel0034	0.19	-2.39328	1.82869e-07	1.00147e-06	yes	down	novel_gene	unknown	193.93	246.32	187.78	13.95	27.06	83.79	41.6	209.343	protein of unknown function [Streptococcus thermophilus]	------	------	------	------	------	------
orf1636	0.411	-1.28322	2.24704e-07	1.21342e-06	yes	down	ref_gene	mRNA	114.34	133.79	102.88	33.46	57.37	71.31	54.0467	117.003	urease accessory protein UreD [Streptococcus thermophilus]	GO:0006807;GO:0005737;GO:0016151	BP:nitrogen compound metabolic process;CC:cytoplasm;MF:nickel cation binding;	K03190	ureD	------	------
orf0403	2.958	1.56472	2.29702e-07	1.23531e-06	yes	up	ref_gene	mRNA	24.64	23.29	25.15	104.65	72.84	52.44	76.6433	24.36	ISSth2, transposase, IS5 family, truncated [Streptococcus thermophilus LMG 18311]	------	------	------	------	------	------
orf0836	0.321	-1.64101	2.32098e-07	1.245e-06	yes	down	ref_gene	mRNA	66.87	66.21	74.65	11.26	26.04	36.4	24.5667	69.2433	chloride channel protein [Streptococcus thermophilus]	------	------	------	------	------	------
orf0529	0.373	-1.4245	2.47716e-07	1.31735e-06	yes	down	ref_gene	mRNA	23.32	25.64	31.55	7.13	10.05	16.51	11.23	26.8367	potassium channel protein [Streptococcus thermophilus ND03]	------	------	------	------	------	------
orf1295	0.426	-1.23047	2.48105e-07	1.31735e-06	yes	down	ref_gene	mRNA	114.3	120.73	152.62	41.88	58.74	82.18	60.9333	129.217	MULTISPECIES: SsrA-binding protein SmpB [Streptococcus]	GO:0070929;GO:0005737;GO:0003677;GO:0003723	BP:trans-translation;CC:cytoplasm;MF:DNA binding;MF:RNA binding;	K03664	smpB	------	------
orf0766	0.472	-1.08298	2.60268e-07	1.37149e-06	yes	down	ref_gene	mRNA	200.01	191.01	196.35	78.24	90.52	131.77	100.177	195.79	hypothetical protein [Streptococcus thermophilus]	------	------	------	------	------	------
orf0666	0.415	-1.2704	2.70406e-07	1.42133e-06	yes	down	ref_gene	mRNA	252.25	208.87	172.13	92.13	71.64	120.04	94.6033	211.083	hypothetical protein stu1283 [Streptococcus thermophilus LMG 18311]	GO:0016021	CC:integral component of membrane;	------	------	------	------
orf0616	2.445	1.29004	2.85017e-07	1.49064e-06	yes	up	ref_gene	mRNA	99.45	111.32	97.93	303.94	269.91	207.06	260.303	102.9	hypothetical protein [Streptococcus thermophilus]	------	------	------	------	------	------
orf0977	2.705	1.43557	3.20249e-07	1.66657e-06	yes	up	ref_gene	mRNA	431.21	506.27	579.87	1880.51	1424.57	1051.49	1452.19	505.783	DJ-1/PfpI family protein [Streptococcus thermophilus]	GO:0008233	MF:peptidase activity;	K03152	thiJ	------	------
orf0650	0.429	-1.22119	3.37486e-07	1.75191e-06	yes	down	ref_gene	mRNA	69.55	87.91	77.34	32.05	29.02	50.59	37.22	78.2667	DNA alkylation repair protein [Streptococcus thermophilus CNRZ1066]	------	------	------	------	------	------
orf0088	2.177	1.1224	3.39755e-07	1.75933e-06	yes	up	ref_gene	mRNA	96.28	126.3	127.77	290.87	287.75	249.92	276.18	116.783	23S rRNA (guanosin	GO:0006396;GO:0008173;GO:0003723	BP:RNA processing;MF:RNA methyltransferase activity;MF:RNA binding;	K03218	rlmB	------	------
orf1269	0.227	-2.14036	3.53322e-07	1.82506e-06	yes	down	ref_gene	mRNA	10.45	8.1	15.3	2.71	1.35	4.29	2.78333	11.2833	carboxymuconolactone decarboxylase family protein [Streptococcus thermophilus]	GO:0004601;GO:0051920	MF:peroxidase activity;MF:peroxiredoxin activity;	------	------	------	------
novel0030	4.839	2.27471	3.64803e-07	1.8751e-06	yes	up	novel_gene	unknown	26.76	22.44	19.13	115.84	121.99	85.37	107.733	22.7767	16S rRNA (cytosin	GO:0070475;GO:0005737;GO:0071424	BP:rRNA base methylation;CC:cytoplasm;MF:rRN;	K03438	mraW	------	------
orf1613	0.434	-1.20279	3.65827e-07	1.87576e-06	yes	down	ref_gene	mRNA	99.32	116.34	131.25	40.08	50.51	79.34	56.6433	115.637	ATP-binding protein [Streptococcus thermophilus]	GO:0016021;GO:0000155	CC:integral component of membrane;MF:phosphorelay sensor kinase activity;	------	------	------	------
orf1665	2.064	1.04533	4.02543e-07	2.04896e-06	yes	up	ref_gene	mRNA	202.97	192.21	205.75	312.42	505.4	546	454.607	200.31	MULTISPECIES: metallophosphoesterase [Firmicutes]	GO:0016787;GO:0046872	MF:hydrolase activity;MF:metal ion binding;	K07095	------	------	------
orf1990	2.213	1.14578	4.04869e-07	2.05579e-06	yes	up	ref_gene	mRNA	138.46	109.5	93.07	259.52	312.74	247.49	273.25	113.677	TetR/AcrR family transcriptional regulator C-terminal domain-containing protein [Streptococcus thermophilus]	GO:0003677	MF:DNA binding;	------	------	------	------
orf0374	0.448	-1.15859	4.99236e-07	2.51663e-06	yes	down	ref_gene	mRNA	20.83	20.16	21.14	9.74	8.49	12.33	10.1867	20.71	polar amino acid ABC uptake transporter ATP-binding protein [Streptococcus thermophilus LMG 18311]	GO:0015424;GO:0042626;GO:0005524	MF:amino acid-transporting ATPase activity;MF:ATPase activity, coupled to transmembrane movement of substances;MF:ATP binding;	K02028	------	------	------
orf1043	0.38	-1.39716	5.43363e-07	2.71942e-06	yes	down	ref_gene	mRNA	19.5	23.12	31.43	8.87	9.4	12.38	10.2167	24.6833	alcohol dehydrogenase I, truncated [Streptococcus thermophilus LMG 18311]	------	------	------	------	------	------
orf1034	0.478	-1.06396	6.46886e-07	3.19171e-06	yes	down	ref_gene	mRNA	36.15	35.91	37.47	15.35	20.7	21.2	19.0833	36.51	ECF transporter S component [Streptococcus thermophilus]	GO:0016020	CC:membrane;	K16788	niaX	------	------
orf1066	3.242	1.69669	7.56923e-07	3.6911e-06	yes	up	ref_gene	mRNA	14.75	8.56	8.57	31.65	44.66	32.11	36.14	10.6267	oleate hydratase [Streptococcus thermophilus]	GO:0006631;GO:0004519;GO:0050151;GO:0071949	BP:fatty acid metabolic process;MF:endonuclease activity;MF:oleate hydratase activity;MF:FAD binding;	------	------	------	------
orf0990	2.205	1.14107	8.15332e-07	3.96668e-06	yes	up	ref_gene	mRNA	59.39	53.94	45.87	119.26	123.85	121.2	121.437	53.0667	alpha/beta hydrolase [Streptococcus thermophilus]	------	------	------	------	------	------
orf1251	2.328	1.2193	8.83566e-07	4.28868e-06	yes	up	ref_gene	mRNA	70.15	75.25	70.76	161.45	235.62	139.82	178.963	72.0533	------	------	------	------	------	------	------
orf1188	0.477	-1.0683	9.96195e-07	4.81303e-06	yes	down	ref_gene	mRNA	433.73	521.19	607.15	254.66	235.37	291.11	260.38	520.69	MULTISPECIES: DUF3165 family protein [Bacteria]	GO:0016021	CC:integral component of membrane;	------	------	------	------
orf0487	0.389	-1.36188	1.03939e-06	4.99865e-06	yes	down	ref_gene	mRNA	131.31	81.23	100.55	26.72	46.98	64.78	46.16	104.363	polysaccharide biosynthesis protein/putative glycosyltransferase [Streptococcus thermophilus CNRZ1066]	GO:0016757	MF:transferase activity, transferring glycosyl groups;	------	------	------	------
orf0144	2.42	1.27497	1.09197e-06	5.23945e-06	yes	up	ref_gene	mRNA	32.89	20.48	21.6	68.25	73.51	55.56	65.7733	24.99	protein-ADP-ribose hydrolase [Streptococcus thermophilus]	GO:0008152;GO:0016798	BP:metabolic process;MF:hydrolase activity, acting on glycosyl bonds;	------	------	------	------
orf0025	7.156	2.83921	1.09577e-06	5.24566e-06	yes	up	ref_gene	mRNA	5.6	0.38	3.19	15.48	30.3	23.44	23.0733	3.05667	transposase [Streptococcus thermophilus]	------	------	------	------	------	------
orf1591	0.436	-1.19877	1.10128e-06	5.25399e-06	yes	down	ref_gene	mRNA	75.96	63.74	86.98	24.72	34.18	52.29	37.0633	75.56	transcription termination factor NusA [Streptococcus thermophilus]	GO:0031564;GO:0006353;GO:0005737;GO:0003700;GO:0003723;GO:0003746	BP:transcription antitermination;BP:DNA-templated transcription, termination;CC:cytoplasm;MF:transcription factor activity, sequence-specific DNA binding;MF:RNA binding;MF:translation elongation factor activity;	K02600	nusA	------	------
orf0283	0.47	-1.08815	1.10253e-06	5.25399e-06	yes	down	ref_gene	mRNA	41.78	40.97	40.85	17.89	17.83	28.96	21.56	41.2	hypothetical protein [Streptococcus thermophilus]	GO:0016021	CC:integral component of membrane;	------	------	------	------
orf0451	0.175	-2.51541	1.11426e-06	5.28577e-06	yes	down	ref_gene	mRNA	17.42	20.73	20.44	3.39	4.18	3.09	3.55333	19.53	GyrI-like domain-containing protein [Streptococcus thermophilus]	------	------	------	------	------	------
orf1655	0.305	-1.71322	1.12412e-06	5.3205e-06	yes	down	ref_gene	mRNA	129.62	107.75	103.1	19.61	26.98	70.26	38.95	113.49	RecName: Full=Riboflavin transporter Rib;	GO:0032218;GO:0016021;GO:0005886;GO:0032217	BP:riboflavin transport;CC:integral component of membrane;CC:plasma membrane;MF:riboflavin transporter activity;	K23675	fmnP	------	------
orf0973	2.807	1.48925	1.14567e-06	5.41025e-06	yes	up	ref_gene	mRNA	23.32	17.25	11.87	39.52	65.62	52.22	52.4533	17.48	unknown protein [Streptococcus thermophilus LMG 18311]	GO:0043571;GO:0051607;GO:0004519;GO:0046872;GO:0003677	BP:maintenance of CRISPR repeat elements;BP:defense response to virus;MF:endonuclease activity;MF:metal ion binding;MF:DNA binding;	------	------	------	------
orf1764	0.297	-1.7498	1.22234e-06	5.74639e-06	yes	down	ref_gene	mRNA	42.73	44.81	73.89	10.22	13.54	28.76	17.5067	53.81	------	------	------	------	------	------	------
orf0385	2.038	1.02695	1.45819e-06	6.82445e-06	yes	up	ref_gene	mRNA	377.7	431.31	349.53	894	864.77	751.05	836.607	386.18	PH domain-containing protein [Streptococcus thermophilus]	GO:0004386	MF:helicase activity;	------	------	------	------
orf0643	2.435	1.28379	1.51105e-06	7.05607e-06	yes	up	ref_gene	mRNA	107.61	99.77	93.66	335.55	248.01	202.19	261.917	100.347	YjjG family noncanonical pyrimidine nucleotidase [Streptococcus thermophilus]	------	------	K07025	------	------	------
orf1403	2.069	1.04869	1.53266e-06	7.14102e-06	yes	up	ref_gene	mRNA	86.89	90.77	96	228.33	208.89	177.79	205.003	91.22	LysR family transcriptional regulator [Streptococcus thermophilus]	GO:0003700	MF:transcription factor activity, sequence-specific DNA binding;	------	------	------	------
orf0917	3.065	1.61588	1.64041e-06	7.60919e-06	yes	up	ref_gene	mRNA	239.33	229.17	123.22	801.27	581.22	396.24	592.91	197.24	hypothetical protein [Streptococcus thermophilus]	------	------	------	------	------	------
orf1699	3.668	1.87493	1.75367e-06	8.09862e-06	yes	up	ref_gene	mRNA	53.04	238.9	168.38	502.78	681.62	671.25	618.55	153.44	IS1239, transposase, IS30 family, truncated [Streptococcus thermophilus CNRZ1066]	GO:0015074;GO:0003676	BP:DNA integration;MF:nucleic acid binding;	------	------	------	------
orf0628	3.519	1.815	1.95556e-06	8.97157e-06	yes	up	ref_gene	mRNA	2.18	1.03	1.12	4.58	6.08	6.22	5.62667	1.44333	ABC transporter [Streptococcus thermophilus]	------	------	------	------	------	------
orf0894	2.925	1.54833	2.04762e-06	9.37337e-06	yes	up	ref_gene	mRNA	48.19	24.33	21.67	86	135.53	79.86	100.463	31.3967	unknown protein [Streptococcus thermophilus CNRZ1066]	------	------	------	------	------	------
orf0560	0.354	-1.49863	2.10901e-06	9.6123e-06	yes	down	ref_gene	mRNA	9.89	6.37	8.66	2.51	2.8	4.48	3.26333	8.30667	LysE family translocator [Streptococcus thermophilus]	GO:0006865;GO:0016021;GO:0005886	BP:amino acid transport;CC:integral component of membrane;CC:plasma membrane;	------	------	------	------
orf1590	0.369	-1.43998	2.12616e-06	9.66939e-06	yes	down	ref_gene	mRNA	40.81	34.79	42.75	13.83	12.86	19.32	15.3367	39.45	YlxR family protein [Streptococcus thermophilus]	GO:0003677	MF:DNA binding;	K07742	ylxR	------	------
orf1016	3.141	1.6512	2.20231e-06	9.97238e-06	yes	up	ref_gene	mRNA	58.24	68.73	37.2	216.79	171.38	124.54	170.903	54.7233	MULTISPECIES: (S)-acetoin forming diacetyl reductase [Streptococcus]	GO:0045150;GO:0052588	BP:acetoin catabolic process;MF:diacetyl reductas;	------	------	------	------
orf1434	2.008	1.00551	2.316e-06	1.04645e-05	yes	up	ref_gene	mRNA	86.63	116.38	107.89	190.01	225.72	247.46	221.063	103.633	MULTISPECIES: DNA replication initiation control protein YabA [Lactobacillales]	GO:0006260	BP:DNA replication;	------	------	------	------
orf1080	0.462	-1.11302	2.39752e-06	1.07863e-05	yes	down	ref_gene	mRNA	12.54	14.92	10.72	5.81	6.75	7.05	6.53667	12.7267	IS256 family transposase [Streptococcus thermophilus]	GO:0006313;GO:0004803;GO:0003677	BP:transposition, DNA-mediated;MF:transposase activity;MF:DNA binding;	K07493	------	------	------
orf0812	2.013	1.00918	2.44053e-06	1.09327e-05	yes	up	ref_gene	mRNA	119.16	125.7	110.55	246.48	319.45	223.43	263.12	118.47	peptidase T [Streptococcus thermophilus]	GO:0043171;GO:0005737;GO:0045148;GO:0008237;GO:0008270	BP:peptide catabolic process;CC:cytoplasm;MF:tripeptide aminopeptidase activity;MF:metallopeptidase activity;MF:zinc ion binding;	K01258	pepT	------	------
orf1050	0.408	-1.29263	2.70506e-06	1.20661e-05	yes	down	ref_gene	mRNA	127.3	135.31	150.54	35.92	58.22	94.66	62.9333	137.717	amino acid ABC transporter ATP-binding protein [Streptococcus thermophilus]	GO:0042626;GO:0005524	MF:ATPase activity, coupled to transmembrane movement of substances;MF:ATP binding;	K02028	------	------	------
orf0474	0.391	-1.35485	2.74198e-06	1.21788e-05	yes	down	ref_gene	mRNA	158.1	198.7	240.01	56.99	68.56	137.2	87.5833	198.937	glycosyltransferase family 2 protein [Streptococcus thermophilus]	GO:0016021;GO:0016740	CC:integral component of membrane;MF:transferase activity;	K12999	rgpI	------	------
orf0797	2.046	1.03265	3.44512e-06	1.51094e-05	yes	up	ref_gene	mRNA	97.07	99.12	84.07	191.28	254.01	175.32	206.87	93.42	conserved hypothetical protein, acetyltransferase, truncated [Streptococcus thermophilus LMG 18311]	GO:0008080	MF:N-acetyltransferase activity;	------	------	------	------
orf0542	0.34	-1.55556	3.87004e-06	1.68669e-05	yes	down	ref_gene	mRNA	45.6	48.47	45.47	9.56	12.72	31.75	18.01	46.5133	zinc metalloprotease ZmpB, truncated [Streptococcus thermophilus CNRZ1066]	GO:0005618;GO:0005576;GO:0004222;GO:0008270	CC:cell wall;CC:extracellular region;MF:metalloendopeptidase activity;MF:zinc ion binding;	------	------	------	------
orf0170	0.499	-1.00279	4.46222e-06	1.93672e-05	yes	down	ref_gene	mRNA	85.47	97.7	133.25	52.26	57.73	63.14	57.71	105.473	hydrolase [Streptococcus thermophilus]	------	------	------	------	------	------
orf0444	0.279	-1.84166	4.79894e-06	2.06147e-05	yes	down	ref_gene	mRNA	2.45	1.48	2.21	0.42	0.55	0.97	0.646667	2.04667	ABC transporter ATP-binding protein/permease [Streptococcus thermophilus]	GO:0016021;GO:0042626;GO:0005524	CC:integral component of membrane;MF:ATPase activity, coupled to transmembrane movement of substances;MF:ATP binding;	K06148	------	------	------
orf0074	2.234	1.15972	4.96449e-06	2.12822e-05	yes	up	ref_gene	mRNA	155.11	176.96	171.94	489.44	390.75	313.69	397.96	168.003	CtsR family transcriptional regulator [Streptococcus thermophilus]	GO:0006355;GO:0003677	BP:regulation of transcription, DNA-templated;MF:DNA binding;	K03708	ctsR	------	------
orf1766	0.346	-1.53297	5.06534e-06	2.16701e-05	yes	down	ref_gene	mRNA	138.47	164.89	179.03	32.76	45.59	110.49	62.9467	160.797	VanZ family protein [Streptococcus thermophilus]	GO:0016021	CC:integral component of membrane;	------	------	------	------
orf0422	2.035	1.02513	5.81773e-06	2.4687e-05	yes	up	ref_gene	mRNA	136.31	138.49	145.26	347.17	327.61	253.95	309.577	140.02	SPFH domain-containing protein [Streptococcus thermophilus]	------	------	------	------	------	------
orf0798	2.309	1.20703	6.42129e-06	2.68408e-05	yes	up	ref_gene	mRNA	18.07	19.17	17.22	39.28	59.04	36.82	45.0467	18.1533	conserved hypothetical protein, acetyltransferase, truncated [Streptococcus thermophilus LMG 18311]	GO:0008080	MF:N-acetyltransferase activity;	------	------	------	------
orf1604	2.682	1.42323	6.42794e-06	2.68408e-05	yes	up	ref_gene	mRNA	10.47	12.76	12.84	34.75	45.8	22.88	34.4767	12.0233	unknown protein [Streptococcus thermophilus LMG 18311]	------	------	------	------	------	------
orf1549	0.441	-1.18236	6.52401e-06	2.71877e-05	yes	down	ref_gene	mRNA	129.01	181.32	231.45	63.88	94.3	99.66	85.9467	180.593	MarR family transcriptional regulator [Streptococcus vestibularis]	GO:0003700	MF:transcription factor activity, sequence-specific DNA binding;	------	------	------	------
orf0312	2.482	1.31128	6.80811e-06	2.83044e-05	yes	up	ref_gene	mRNA	1502.02	1581.52	2036.35	5792.68	4550.42	3020.62	4454.57	1706.63	MULTISPECIES: universal stress protein [Firmicutes]	GO:0005737	CC:cytoplasm;	------	------	------	------
orf1253	2.093	1.06525	6.96254e-06	2.88429e-05	yes	up	ref_gene	mRNA	175.84	219.02	175.43	464.35	487.41	349.25	433.67	190.097	HPr(Ser) kinase/phosphatase [Streptococcus thermophilus]	GO:0005975;GO:0006109;GO:0000155;GO:0000287;GO:0004674;GO:0004712;GO:0005524	BP:carbohydrate metabolic process;BP:regulation of carbohydrate metabolic process;MF:phosphorelay sensor kinase activity;MF:magnesium ion binding;MF:protein serine/threonine kinase activity;MF:protein serine/threonine/tyrosine kinase activity;MF:ATP binding;	K06023	hprK	------	------
orf0060	0.477	-1.06678	7.38854e-06	3.04869e-05	yes	down	ref_gene	mRNA	171.91	192.58	299.01	115.82	111.46	121.86	116.38	221.167	transcriptional regulator Spx [Streptococcus thermophilus]	------	------	K16509	spxA	------	------
orf0916	2.776	1.47286	7.77771e-06	3.19337e-05	yes	up	ref_gene	mRNA	120.81	129.26	55.34	356.52	294.5	234.13	295.05	101.803	maltose/maltodextrin ABC transporter substrate-binding protein, truncated [Streptococcus thermophilus CNRZ1066]	------	------	K02027	------	------	------
orf1062	0.461	-1.1173	7.78498e-06	3.19337e-05	yes	down	ref_gene	mRNA	52.25	60.52	75.09	34.88	26.27	31.87	31.0067	62.62	hypothetical protein [Streptococcus thermophilus]	------	------	------	------	------	------
orf1661	2.198	1.13652	8.03649e-06	3.29009e-05	yes	up	ref_gene	mRNA	96.73	89.34	124.05	149.9	291.39	317.27	252.853	103.373	segregation/condensation protein B [Streptococcus thermophilus]	GO:0051304;GO:0006260;GO:0051301;GO:0005737	BP:chromosome separation;BP:DNA replication;BP:cell division;CC:cytoplasm;	K06024	scpB	------	------
orf1555	2.675	1.41963	8.08903e-06	3.30513e-05	yes	up	ref_gene	mRNA	24.08	14.66	15.78	60.8	63	33.43	52.41	18.1733	recombination regulator RecX [Streptococcus thermophilus]	GO:0006282;GO:0005737	BP:regulation of DNA repair;CC:cytoplasm;	K03565	recX	------	------
orf0871	0.411	-1.28395	9.15957e-06	3.70635e-05	yes	down	ref_gene	mRNA	22.76	25.05	24.63	7.78	8.1	17.57	11.15	24.1467	hypothetical protein AVT04_09395 [Streptococcus thermophilus]	GO:0071555;GO:0008360;GO:0009252;GO:0016021;GO:0009002	BP:cell wall organization;BP:regulation of cell shape;BP:peptidoglycan biosynthetic process;CC:integral component of membrane;MF:serine-type D-Ala-D-Ala carboxypeptidase activity;	K01286	------	------	------
orf1639	0.428	-1.22596	9.65439e-06	3.89152e-05	yes	down	ref_gene	mRNA	134	149.81	120.66	35.85	63.81	93.81	64.49	134.823	urease accessory protein UreE [Streptococcus thermophilus ASCC 1275]	GO:0006457;GO:0065003;GO:0019627;GO:0005737;GO:0016151;GO:0051082	BP:protein folding;BP:macromolecular complex assembly;BP:urea metabolic process;CC:cytoplasm;MF:nickel cation binding;MF:unfolded protein binding;	K03187	ureE	------	------
orf0974	2.451	1.29353	1.04547e-05	4.18989e-05	yes	up	ref_gene	mRNA	13.17	11.69	10.55	32.04	40.13	21.54	31.2367	11.8033	hypothetical protein stu0956 [Streptococcus thermophilus LMG 18311]	GO:0043571;GO:0051607;GO:0004519;GO:0046872;GO:0003677	BP:maintenance of CRISPR repeat elements;BP:defense response to virus;MF:endonuclease activity;MF:metal ion binding;MF:DNA binding;	K15342	cas1	------	------
orf0198	0.371	-1.43238	1.09945e-05	4.38942e-05	yes	down	ref_gene	mRNA	308.64	328.29	387.49	70.77	116.62	246.15	144.513	341.473	magnesium transporter CorA family protein [Streptococcus thermophilus]	GO:0016021;GO:0046873	CC:integral component of membrane;MF:metal ion transmembrane transporter activity;	K03284	corA	------	------
orf0799	2.728	1.44777	1.11719e-05	4.45173e-05	yes	up	ref_gene	mRNA	28.33	20.79	30.74	94.26	89.92	45.04	76.4067	26.62	DUF1934 domain-containing protein [Streptococcus thermophilus]	GO:0005840	CC:ribosome;	------	------	------	------
orf1991	0.441	-1.18232	1.18513e-05	4.68675e-05	yes	down	ref_gene	mRNA	205.92	252.22	305.99	114.22	83.66	163.39	120.423	254.71	DUF1304 domain-containing protein [Streptococcus thermophilus]	GO:0016021	CC:integral component of membrane;	K08987	------	------	------
orf0965	0.319	-1.64653	1.23353e-05	4.84566e-05	yes	down	ref_gene	mRNA	4.63	2.15	3.54	0.94	1.01	1.74	1.23	3.44	type III-A CRISPR-associated protein Csm6 [Streptococcus thermophilus]	------	------	------	------	------	------
orf1365	2.074	1.05221	1.23458e-05	4.84566e-05	yes	up	ref_gene	mRNA	62.79	45.24	44.74	93.5	146.62	105.36	115.16	50.9233	nucleotidyltransferase family protein [Streptococcus thermophilus]	------	------	K09962	------	------	------
orf0764	0.391	-1.35418	1.29765e-05	5.06469e-05	yes	down	ref_gene	mRNA	45.06	49.36	54.37	12.22	17.28	36.6	22.0333	49.5967	esterase family protein [Streptococcus thermophilus]	GO:0008233	MF:peptidase activity;	K03930	estA	------	------
orf0103	2.108	1.07568	1.41268e-05	5.49319e-05	yes	up	ref_gene	mRNA	28.23	15.45	21.52	39.33	58.49	56.03	51.2833	21.7333	restriction endonuclease subunit S [Streptococcus thermophilus]	------	------	------	------	------	------
orf0700	2.08	1.05646	1.7488e-05	6.72515e-05	yes	up	ref_gene	mRNA	52.64	60.44	54.27	145.76	130.42	99.39	125.19	55.7833	tRNA (adenin	GO:0016429	MF:tRN;	K06967	trmK	------	------
orf0005	2.094	1.06612	1.89958e-05	7.27823e-05	yes	up	ref_gene	mRNA	12.3	12.57	19.3	30.4	36.58	33.92	33.6333	14.7233	aminoacyl-tRNA hydrolase [Streptococcus thermophilus]	GO:0006412;GO:0005737;GO:0004045	BP:translation;CC:cytoplasm;MF:aminoacyl-tRNA hydrolase activity;	K01056	pth	------	------
orf1410	0.455	-1.1367	1.95665e-05	7.48322e-05	yes	down	ref_gene	mRNA	24.12	30.56	27.37	13.08	10.62	16.73	13.4767	27.35	beta-glucoside-specific PTS system IIABC component, truncated [Streptococcus thermophilus CNRZ1066]	GO:0009401;GO:0016740	BP:phosphoenolpyruvate-dependent sugar phosphotransferase system;MF:transferase activity;	K02755	bglFa	------	------
orf1230	0.421	-1.24904	1.96107e-05	7.48642e-05	yes	down	ref_gene	mRNA	96.5	100.69	146.71	68.13	42.84	43.28	51.4167	114.633	IS1239, transposase, IS30 family, truncated [Streptococcus thermophilus CNRZ1066]	------	------	K07482	------	------	------
novel0028	2.28	1.1891	2.06815e-05	7.85221e-05	yes	up	novel_gene	unknown	3812.21	3350.21	2340.1	7761.67	9812.65	5469.65	7681.32	3167.51	protein of unknown function [Streptococcus thermophilus]	------	------	------	------	------	------
orf1372	0.441	-1.18111	2.65717e-05	9.89881e-05	yes	down	ref_gene	mRNA	41.21	56.56	55.02	18.64	18.73	37.59	24.9867	50.93	membrane protein [Streptococcus thermophilus ASCC 1275]	GO:0030026;GO:0016021;GO:0005384	BP:cellular manganese ion homeostasis;CC:integral component of membrane;MF:manganese ion transmembrane transporter activity;	K22736	------	------	------
orf1528	2.974	1.57251	2.72357e-05	0.000101023	yes	up	ref_gene	mRNA	23.66	38.14	19.11	92.61	87.43	63.13	81.0567	26.97	PTS fructose-specific enzyme IIABC components, truncated [Streptococcus thermophilus CNRZ1066]	GO:0009401;GO:0016021;GO:0005886;GO:0005351;GO:0022877;GO:0103111	BP:phosphoenolpyruvate-dependent sugar phosphotransferase system;CC:integral component of membrane;CC:plasma membrane;MF:suga;MF:protein-;MF:D-glucosamine PTS permease activity;	------	------	------	------
orf1765	0.338	-1.56462	2.82566e-05	0.000104255	yes	down	ref_gene	mRNA	15.53	21.1	28.9	6.24	6.92	10.68	7.94667	21.8433	------	------	------	------	------	------	------
orf1810	0.229	-2.12646	2.8943e-05	0.000106413	yes	down	ref_gene	mRNA	5.27	5.93	5.78	1.68	0.63	1.84	1.38333	5.66	oligopeptide ABC uptake transporter substrate-binding protein, truncated [Streptococcus thermophilus LMG 18311]	------	------	------	------	------	------
orf0205	2.902	1.53712	3.47961e-05	0.000126543	yes	up	ref_gene	mRNA	3.6	3.4	3.55	9.16	14.66	9.23	11.0167	3.51667	hypothetical protein [Streptococcus thermophilus]	GO:0016021	CC:integral component of membrane;	------	------	------	------
orf0260	0.452	-1.14471	3.58528e-05	0.000129765	yes	down	ref_gene	mRNA	341.93	294.88	307.14	113.79	106.43	225.77	148.663	314.65	Predicted protein [Streptococcus thermophilus ND03]	------	------	------	------	------	------
orf1817	2.109	1.07635	3.75807e-05	0.00013555	yes	up	ref_gene	mRNA	40.22	35.76	39.11	97.79	69.84	84.85	84.16	38.3633	conserved hypothetical protein, truncated [Streptococcus thermophilus LMG 18311]	------	------	------	------	------	------
orf1662	2.096	1.06742	4.49522e-05	0.000159661	yes	up	ref_gene	mRNA	111.52	105.03	116.5	140.92	308.75	333.09	260.92	111.017	segregation/condensation protein A [Streptococcus thermophilus]	GO:0007059;GO:0006260;GO:0051301;GO:0007049;GO:0005737	BP:chromosome segregation;BP:DNA replication;BP:cell division;BP:cell cycle;CC:cytoplasm;	K05896	scpA	------	------
orf1527	2.174	1.12012	4.59398e-05	0.000162616	yes	up	ref_gene	mRNA	122.26	115	80.98	310.9	217.05	215.53	247.827	106.08	PTS fructose-specific enzyme IIABC components, truncated [Streptococcus thermophilus CNRZ1066]	GO:0009401;GO:0016021;GO:0005886;GO:0005351;GO:0008982	BP:phosphoenolpyruvate-dependent sugar phosphotransferase system;CC:integral component of membrane;CC:plasma membrane;MF:suga;MF:protein-;	------	------	------	------
orf0723	0.439	-1.18792	6.18296e-05	0.000214507	yes	down	ref_gene	mRNA	110.3	115.31	106.47	30.15	46.54	88.77	55.1533	110.693	ribonuclease Z [Streptococcus thermophilus]	GO:0042781;GO:0008270	MF:3'-tRNA processing endoribonuclease activity;MF:zinc ion binding;	K00784	rnz	------	------
novel0050	3.696	1.8861	6.52029e-05	0.000225835	yes	up	novel_gene	unknown	356.66	213.39	233.48	648.2	1155.29	784.6	862.697	267.843	SDR family NAD(P)-dependent oxidoreductase [Streptococcus thermophilus]	------	------	------	------	------	------
orf1468	2.136	1.09504	7.71488e-05	0.00026589	yes	up	ref_gene	mRNA	11.23	6.92	8.23	20.62	23.54	17.19	20.45	8.79333	SH3 domain-containing protein [Streptococcus thermophilus]	------	------	------	------	------	------
orf0895	2.259	1.176	7.7305e-05	0.00026599	yes	up	ref_gene	mRNA	59.52	64.45	61.01	145.26	166.35	110.9	140.837	61.66	MULTISPECIES: hypothetical protein [Streptococcus]	------	------	------	------	------	------
orf0274	2.09	1.06366	8.48897e-05	0.000290653	yes	up	ref_gene	mRNA	13.48	10.87	8.97	21.3	30.92	23.47	25.23	11.1067	ISSth1, transposase (orf1), IS3 family, truncated [Streptococcus thermophilus CNRZ1066]	GO:0006313;GO:0043565;GO:0004803	BP:transposition, DNA-mediated;MF:sequence-specific DNA binding;MF:transposase activity;	K07483	------	------	------
orf1469	3.172	1.66531	0.000110414	0.000370169	yes	up	ref_gene	mRNA	28.13	24.27	18.84	123.44	65.76	37.28	75.4933	23.7467	cell wall protein precursor, similar to choline binding protein, truncated [Streptococcus thermophilus CNRZ1066]	------	------	------	------	------	------
orf0939	2.191	1.1318	0.000111805	0.000373637	yes	up	ref_gene	mRNA	1.77	2.21	1.83	3.88	5.84	4.43	4.71667	1.93667	DUF438 domain-containing protein [Streptococcus thermophilus]	------	------	K09155	------	------	------
orf0646	3.133	1.6475	0.000115152	0.000382985	yes	up	ref_gene	mRNA	4.29	3.68	3.31	13.31	13.2	10.54	12.35	3.76	protein of unknown function [Streptococcus thermophilus]	------	------	------	------	------	------
orf1415	0.385	-1.37892	0.00013436	0.000439878	yes	down	ref_gene	mRNA	523.64	540.74	741.46	108.97	220.46	471.6	267.01	601.947	hypothetical protein [Streptococcus thermophilus]	------	------	------	------	------	------
orf0211	2.139	1.09667	0.000143462	0.000468941	yes	up	ref_gene	mRNA	46.6	48.3	41.8	127.25	102.41	73.69	101.117	45.5667	LacI family DNA-binding transcriptional regulator [Streptococcus thermophilus]	GO:0006355;GO:0003677	BP:regulation of transcription, DNA-templated;MF:DNA binding;	K03484	scrR	------	------
orf1378	0.165	-2.59782	0.000195759	0.000626189	yes	down	ref_gene	mRNA	101.78	70	18.76	7.47	11.53	16.61	11.87	63.5133	ABC transporter ATP-binding protein [Streptococcus thermophilus ASCC 1275]	GO:0016787;GO:0005524	MF:hydrolase activity;MF:ATP binding;	K01990	------	------	------
orf0565	0.479	-1.0609	0.000204636	0.000651597	yes	down	ref_gene	mRNA	35.59	36.08	44.95	11.97	18.95	32.67	21.1967	38.8733	Y-family DNA polymerase [Streptococcus thermophilus]	------	------	K03502	umuC	------	------
orf1161	0.484	-1.04639	0.000229434	0.000720686	yes	down	ref_gene	mRNA	45.3	55.17	53.49	15.71	26.37	41.69	27.9233	51.32	nucleoid-associated protein [Streptococcus thermophilus]	GO:0009295	CC:nucleoid;	------	------	------	------
orf1304	0.383	-1.38634	0.000240497	0.000754303	yes	down	ref_gene	mRNA	31.68	24.06	30.28	7.64	8.09	19.67	11.8	28.6733	PRD domain-containing protein [Streptococcus thermophilus]	GO:0006355	BP:regulation of transcription, DNA-templated;	K03488	licT	------	------
orf1712	0.415	-1.26817	0.000242567	0.000759655	yes	down	ref_gene	mRNA	23.79	21.07	15.74	5.75	7.22	14.88	9.28333	20.2	Uncharacterized conserved protein [Streptococcus thermophilus ND03]	------	------	------	------	------	------
orf0854	0.467	-1.09956	0.000246495	0.000768505	yes	down	ref_gene	mRNA	55.56	27.91	40.7	13.18	22.45	29.49	21.7067	41.39	polysaccharide pyruvyl transferase family protein [Streptococcus thermophilus]	GO:0016740	MF:transferase activity;	------	------	------	------
orf1822	2.51	1.32771	0.000257042	0.000796639	yes	up	ref_gene	mRNA	46.95	40.71	22.12	95.51	120.49	63.55	93.1833	36.5933	NAD(P)H-dependent oxidoreductase [Streptococcus thermophilus]	GO:0050446;GO:0016491	MF:azobenzene reductase activity;MF:oxidoreductase activity;	------	------	------	------
orf1355	0.308	-1.69873	0.000266398	0.000821982	yes	down	ref_gene	mRNA	5.54	8.43	8.54	0.79	2.21	4.92	2.64	7.50333	peptidase [Streptococcus thermophilus]	------	------	------	------	------	------
orf1793	2.734	1.45124	0.00026911	0.000829129	yes	up	ref_gene	mRNA	4.28	3.61	1.88	9.97	8.75	9.79	9.50333	3.25667	IS1193, transposase, ISL3 family, truncated [Streptococcus thermophilus CNRZ1066]	------	------	------	------	------	------
orf0599	0.332	-1.59019	0.000295547	0.000897364	yes	down	ref_gene	mRNA	2	1.29	1.97	0.35	0.71	0.92	0.66	1.75333	MmgE/PrpD family protein [Streptococcus thermophilus]	GO:0016829	MF:lyase activity;	------	------	------	------
orf0481	0.467	-1.09951	0.000297118	0.000900826	yes	down	ref_gene	mRNA	45.98	56.14	74.63	18.34	32.46	38.31	29.7033	58.9167	MULTISPECIES: DUF2304 domain-containing protein [Streptococcus]	GO:0016021;GO:0016740	CC:integral component of membrane;MF:transferase activity;	------	------	------	------
orf1211	2.212	1.1451	0.000315109	0.000945347	yes	up	ref_gene	mRNA	8.68	4.45	5.42	14.81	19.52	10.78	15.0367	6.18333	DUF4062 domain-containing protein, partial [Streptococcus thermophilus]	------	------	------	------	------	------
orf0510	2.895	1.53337	0.000329606	0.000981748	yes	up	ref_gene	mRNA	11.09	10.5	3.25	25.6	27.35	22.45	25.1333	8.28	IS1193, transposase, ISL3 family, truncated [Streptococcus thermophilus LMG 18311]	------	------	------	------	------	------
orf1388	0.278	-1.84615	0.000332929	0.000987927	yes	down	ref_gene	mRNA	23.98	27.91	28.74	4.81	7.59	10.94	7.78	26.8767	hypothetical protein AVT04_02250 [Streptococcus thermophilus]	------	------	K02004	------	------	------
orf1821	2.17	1.11741	0.000370544	0.00108416	yes	up	ref_gene	mRNA	23.89	23.62	15.34	49.23	60.9	34.13	48.0867	20.95	oxidoreductase, putative, truncated [Streptococcus thermophilus LMG 18311]	GO:0050446;GO:0016491	MF:azobenzene reductase activity;MF:oxidoreductase activity;	------	------	------	------
orf0966	0.477	-1.06932	0.000422861	0.00122524	yes	down	ref_gene	mRNA	19.35	10.55	11.42	4.8	8.29	9.04	7.37667	13.7733	type III-A CRISPR-associated RAMP protein Csm5 [Streptococcus thermophilus]	GO:0051607;GO:0003723	BP:defense response to virus;MF:RNA binding;	K19140	csm5	------	------
orf1951	0.312	-1.67849	0.000518706	0.0014804	yes	down	ref_gene	mRNA	4.36	2.42	2.27	0.74	0.57	1.87	1.06	3.01667	replication initiation protein [Streptococcus thermophilus]	------	------	------	------	------	------
orf1048	0.412	-1.27934	0.000538319	0.00152804	yes	down	ref_gene	mRNA	17.06	20.3	26.5	4.52	7.85	17.61	9.99333	21.2867	SOS responce UmuC protein, truncated [Streptococcus thermophilus LMG 18311]	------	------	K03502	umuC	------	------
orf1631	0.463	-1.11138	0.000562669	0.00159068	yes	down	ref_gene	mRNA	9.12	3.72	6.65	2.34	4.31	3.5	3.38333	6.49667	AMP-binding protein [Streptococcus thermophilus]	------	------	------	------	------	------
orf0851	0.477	-1.06821	0.000566575	0.00159956	yes	down	ref_gene	mRNA	24.12	9.92	18.54	7.35	9.43	11.1	9.29333	17.5267	EpsG family protein [Streptococcus thermophilus]	GO:0016021	CC:integral component of membrane;	------	------	------	------
orf1775	2.66	1.41123	0.000655859	0.00183922	yes	up	ref_gene	mRNA	2.31	1.22	2.16	5.95	5.07	5.36	5.46	1.89667	1,6-alpha-glucanhydrolase [Streptococcus thermophilus]	GO:0008152;GO:0016787;GO:0033904	BP:metabolic process;MF:hydrolase activity;MF:dextranase activity;	------	------	------	------
orf0829	0.361	-1.47182	0.00066781	0.00187022	yes	down	ref_gene	mRNA	27.19	11.64	13.8	6.54	6.58	6.76	6.62667	17.5433	conserved protein of unknown function [Streptococcus thermophilus]	------	------	------	------	------	------
orf0991	2.793	1.48163	0.000672698	0.0018814	yes	up	ref_gene	mRNA	4.19	6.16	4.89	14.86	15.51	14.12	14.83	5.08	hypothetical protein SMQ301_0938 [Streptococcus thermophilus]	GO:0016787	MF:hydrolase activity;	K06889	------	------	------
orf0873	0.427	-1.22668	0.000743833	0.00207204	yes	down	ref_gene	mRNA	33.01	36.98	38.86	9.95	12.77	27.3	16.6733	36.2833	hypothetical protein X841_05985 [Streptococcus thermophilus M17PTZA496]	------	------	------	------	------	------
orf0967	0.378	-1.40274	0.000821319	0.00225782	yes	down	ref_gene	mRNA	9.59	5.65	4.37	1.26	4.21	2.92	2.79667	6.53667	type III-A CRISPR-associated RAMP protein Csm4 [Streptococcus thermophilus]	GO:0051607;GO:0003723	BP:defense response to virus;MF:RNA binding;	K19139	csm4	------	------
novel0036	0.287	-1.80204	0.000824623	0.00226096	yes	down	novel_gene	unknown	23.96	32.77	23.84	3.53	5.98	14.88	8.13	26.8567	fibronectin-binding SSURE repeat-containing protein [Streptococcus vestibularis]	------	------	------	------	------	------
orf0566	0.463	-1.11166	0.000850353	0.00231633	yes	down	ref_gene	mRNA	41.66	46.24	57.94	17.53	17.4	37.37	24.1	48.6133	hypothetical protein [Streptococcus thermophilus]	------	------	------	------	------	------
orf1210	2.285	1.19241	0.00100589	0.00271175	yes	up	ref_gene	mRNA	5.72	2.18	2.97	10.05	9.63	7.43	9.03667	3.62333	hypothetical protein [Streptococcus thermophilus]	------	------	------	------	------	------
orf1884	2.835	1.50317	0.0010157	0.00273469	yes	up	ref_gene	mRNA	1.81	3.71	4.14	7.23	13.21	9.14	9.86	3.22	trehalose-6-phosphate hydrolase, truncated [Streptococcus thermophilus LMG 18311]	GO:0005975;GO:0016787;GO:0003824	BP:carbohydrate metabolic process;MF:hydrolase activity;MF:catalytic activity;	------	------	------	------
orf1265	0.425	-1.23528	0.00108703	0.0029043	yes	down	ref_gene	mRNA	16.23	9.12	8.04	3.34	5.47	6.83	5.21333	11.13	adenine methyltransferase [Streptococcus thermophilus TH1435]	GO:0009007	MF:site-specific DNA-methyltransferas;	------	------	------	------
orf0850	0.492	-1.02207	0.00114845	0.00304352	yes	down	ref_gene	mRNA	26.79	10.59	18.6	8.45	10.47	11.6	10.1733	18.66	glycosyltransferase family 2 protein [Streptococcus thermophilus]	GO:0016740	MF:transferase activity;	------	------	------	------
orf1423	2.099	1.06966	0.00124918	0.00328024	yes	up	ref_gene	mRNA	11.05	12.73	13.21	32.27	25.7	23.06	27.01	12.33	Putative membrane protein [Streptococcus thermophilus]	GO:0016021	CC:integral component of membrane;	------	------	------	------
orf0119	2.238	1.16204	0.0012767	0.00333439	yes	up	ref_gene	mRNA	3.8	3.79	3.66	11	8.61	7.23	8.94667	3.75	unknown protein [Streptococcus thermophilus CNRZ1066]	------	------	------	------	------	------
orf1811	0.211	-2.24531	0.00131294	0.00340779	yes	down	ref_gene	mRNA	3.59	2.38	4.29	0.67	0.38	1.29	0.78	3.42	oligopeptide ABC uptake transporter substrate-binding protein, truncated [Streptococcus thermophilus LMG 18311]	------	------	------	------	------	------
orf0897	2.041	1.02931	0.00149329	0.00381902	yes	up	ref_gene	mRNA	13.96	10.64	7.3	20.28	28.44	21.02	23.2467	10.6333	transposase [Streptococcus thermophilus]	------	------	K07493	------	------	------
orf0828	0.271	-1.88294	0.00158169	0.0040191	yes	down	ref_gene	mRNA	40.41	17.32	21.87	3.53	11.07	7.38	7.32667	26.5333	MULTISPECIES: hypothetical protein [Firmicutes]	------	------	------	------	------	------
orf1323	0.221	-2.17943	0.00170529	0.00428783	yes	down	ref_gene	mRNA	22.6	12.5	29.23	4.67	7.78	1.95	4.8	21.4433	oxidoreductase, truncated [Streptococcus thermophilus LMG 18311]	------	------	------	------	------	------
orf0594	0.351	-1.51133	0.00179308	0.00449775	yes	down	ref_gene	mRNA	2.55	1.4	2.72	0.32	0.92	1.43	0.89	2.22333	aminoacylase/N-acyl-L-amino acid amidohydrolase/hippurate hydrolase [Streptococcus thermophilus CNRZ1066]	GO:0016787	MF:hydrolase activity;	------	------	------	------
orf0853	0.441	-1.18124	0.00184579	0.00461889	yes	down	ref_gene	mRNA	33.99	9.97	17.89	8.56	8.86	12.59	10.0033	20.6167	exopolysaccharide gene cluster protein [Streptococcus thermophilus]	GO:0030166;GO:0016020;GO:0046872;GO:0030158	BP:proteoglycan biosynthetic process;CC:membrane;MF:metal ion binding;MF:protein xylosyltransferase activity;	------	------	------	------
orf1589	0.486	-1.0407	0.00189829	0.00473893	yes	down	ref_gene	mRNA	69.7	60.67	62.87	18.19	27.91	55.17	33.7567	64.4133	MULTISPECIES: YlxQ-related RNA-binding protein [Streptococcus]	GO:0022625;GO:0003735;GO:0003723	CC:cytosolic large ribosomal subunit;MF:structural constituent of ribosome;MF:RNA binding;	------	------	------	------
orf1348	0.479	-1.06186	0.0019758	0.00491484	yes	down	ref_gene	mRNA	160.56	185.13	117.74	64.13	78.57	76.83	73.1767	154.477	hypothetical protein [Streptococcus thermophilus]	GO:0016021	CC:integral component of membrane;	------	------	------	------
orf1212	2.033	1.0238	0.00198729	0.00493686	yes	up	ref_gene	mRNA	15.49	6.88	8.12	23.25	26.53	17.76	22.5133	10.1633	hypothetical protein AVT04_01400 [Streptococcus thermophilus]	------	------	------	------	------	------
orf0745	0.356	-1.48819	0.00198938	0.00493686	yes	down	ref_gene	mRNA	5.93	10.46	10.43	1.84	1.54	7.5	3.62667	8.94	IS1239, transposase, IS30 family, truncated [Streptococcus thermophilus CNRZ1066]	------	------	K07482	------	------	------
orf1162	0.472	-1.08269	0.00305591	0.00728959	yes	down	ref_gene	mRNA	37.85	60.6	28.9	20.99	24.54	17.07	20.8667	42.45	nucleoid-associated protein [Streptococcus thermophilus]	GO:0009295	CC:nucleoid;	------	------	------	------
orf1060	0.365	-1.45265	0.00346986	0.00816528	yes	down	ref_gene	mRNA	2.98	1.85	2.47	0.66	1.42	0.89	0.99	2.43333	IS1167, transposase, ISL3 family, truncated [Streptococcus thermophilus CNRZ1066]	------	------	K07485	------	------	------
novel0042	0.45	-1.15244	0.00357263	0.00839769	yes	down	novel_gene	unknown	408.4	523.85	417.74	82.45	233.23	275.41	197.03	449.997	hypothetical protein BEN15_08585 [Streptococcus thermophilus]	------	------	------	------	------	------
orf1412	0.207	-2.27549	0.00400348	0.00932477	yes	down	ref_gene	mRNA	11.32	16.46	18.18	3.21	0	6.73	3.31333	15.32	hypothetical protein STND_0507 [Streptococcus thermophilus ND03]	------	------	------	------	------	------
orf0827	0.419	-1.25633	0.0042187	0.00975196	yes	down	ref_gene	mRNA	44.95	35.53	21.24	12.31	13.01	18.28	14.5333	33.9067	hypothetical protein [Streptococcus thermophilus]	------	------	------	------	------	------
orf0968	0.489	-1.03207	0.00440165	0.0101301	yes	down	ref_gene	mRNA	11.45	6.57	7.13	3.25	6.44	3.86	4.51667	8.38333	type III-A CRISPR-associated RAMP protein Csm3 [Streptococcus thermophilus]	GO:0051607;GO:0004519;GO:0003723	BP:defense response to virus;MF:endonuclease activity;MF:RNA binding;	K09002	csm3	------	------
orf1140	3.664	1.87325	0.00441083	0.0101401	yes	up	ref_gene	mRNA	1.92	2.11	1.76	8.69	6.88	6.35	7.30667	1.93	MerR family transcriptional regulator [Streptococcus thermophilus]	------	------	------	------	------	------
novel0029	0.409	-1.28961	0.00470216	0.0107507	yes	down	novel_gene	unknown	267.03	286.48	301.87	39.05	124.95	180.6	114.867	285.127	protein of unknown function [Streptococcus thermophilus]	------	------	------	------	------	------
orf1047	0.316	-1.66225	0.00479028	0.0109164	yes	down	ref_gene	mRNA	10.59	12.64	12.78	1.49	2.44	8.41	4.11333	12.0033	hypothetical protein SMQ301_0892 [Streptococcus thermophilus]	------	------	------	------	------	------
orf1422	2.038	1.02724	0.00497355	0.0112727	yes	up	ref_gene	mRNA	23.65	36.58	25.54	51.67	59.84	67.15	59.5533	28.59	hypothetical protein, truncated [Streptococcus thermophilus CNRZ1066]	------	------	------	------	------	------
orf0161	3.266	1.70746	0.00557547	0.0124559	yes	up	ref_gene	mRNA	2.85	1.94	4.99	16.2	9.54	7.58	11.1067	3.26	hypothetical protein AVT04_06160 [Streptococcus thermophilus]	GO:0032196	BP:transposition;	------	------	------	------
orf1237	2.064	1.0455	0.00565333	0.0125817	yes	up	ref_gene	mRNA	4.27	1.88	2.28	6.57	7.98	4.49	6.34667	2.81	Uncharacterized protein STN4L_00881 [Streptococcus thermophilus]	------	------	------	------	------	------
orf0450	0.285	-1.80999	0.00608665	0.0134601	yes	down	ref_gene	mRNA	10.99	7.14	7.26	0.7	1.9	5.24	2.61333	8.46333	conserved protein of unknown function [Streptococcus thermophilus]	------	------	------	------	------	------
orf0187	2.035	1.02472	0.00679293	0.0148355	yes	up	ref_gene	mRNA	3.11	4.94	4.21	8.97	11.13	6.7	8.93333	4.08667	hypothetical protein [Streptococcus thermophilus]	------	------	------	------	------	------
orf0336	2.121	1.08493	0.00718243	0.0155545	yes	up	ref_gene	mRNA	132.55	78.93	104.72	229.94	261.01	146.62	212.523	105.4	Predicted protein [Streptococcus thermophilus LMD-9]	------	------	------	------	------	------
orf1042	2.413	1.27065	0.00736887	0.0159253	yes	up	ref_gene	mRNA	5.52	4.58	4.06	6.01	13.57	17.32	12.3	4.72	hypothetical protein [Streptococcus thermophilus]	------	------	------	------	------	------
orf1044	0.409	-1.28927	0.00795667	0.0170547	yes	down	ref_gene	mRNA	41.03	48.06	106.09	29.4	23.6	29.17	27.39	65.06	alcohol dehydrogenase I, truncated [Streptococcus thermophilus LMG 18311]	GO:0008270;GO:0004022	MF:zinc ion binding;MF:alcohol dehydrogenas;	------	------	------	------
[truncated: 245 more rows]

## Sheet: Table S2A
Table S2A Transcriptome GO enrichment analysis in UM17 vs M17-β
GO ID	Function Description	Category	Regulate	Gene Num	Ratio in Study	Ratio in Pop	Rich factor	Pvalue	Padjust
[truncated: 103 more rows]

## Sheet: Table S2B
Table S2B Transcriptome GO enrichment analysis in M17 vs M17-β
[truncated: 163 more rows]

## Sheet: Table S2C
Table S2C Transcriptome GO enrichment analysis in UM17 vs M17
[truncated: 170 more rows]

[truncated: 11 more sheets: Table S3, Table S4A, Table S4B, Table S5A, Table S5B, Table S5C, Table S6, Table S7, Table S8, Table S9A, Table S9B]
